# Supplementary material for: Consumption patterns and eating behaviors of schoolchildren associated with mental health problems: a Brazilian nationwide study
Source: PLoS One. 2025 May 6;20(5):e0320127. doi: 10.1371/journal.pone.0320127 (PMC12054905; doi:10.1371/journal.pone.0320127)
Supplement: S1 Data — (XLSX) [file pone.0320127.s001.xlsx]

## Sheet: Responses
ID	AGE_CHILD	GRADE	SCHOOL	STATE	MACROREGION	SM_CP1	SM_HIP1	SM_SE1	SM_CP2	SM_PC1	SM_PR1	SM_PC2	SM_SE2	SM_CP3	SM_HIP2	SM_PR2	SM_PC3	SM_SE3	SM_PR3	SM_HIP3	SM_SE4	SM_CP4	SM_PC4	SM_PR4	SM_CP5	SM_HIP4	SM_PC5	SM_PR5	SM_SE5	SM_HIP5	SM_DIF	SM_SE	SM_PC	SM_HIP	SM_PR	SM_CP	SM_CATDIF	SM_CATSE	SM_CATPC	SM_CATHIP	SM_CATPR	SM_CATCP	RESP_IDADE	RESP_ESCOL2	QNT_PES	RENDA_FAM	RESP_SEXO	CCA_SEXO	ALFACE OU REPOLHO
1	9	4	0	16	3	2	1	1	2	0	0	1	0	2	0	0	0	0	0	1	1	2	2	0	2	1	0	0	2	1	11	4	3	4	0	10	1	2	2	1	1	1	41	2	4	1	1	0	1
2	10	5	1	16	3	2	1	0	2	2	0	1	1	1	1	0	0	0	0	1	1	2	0	1	1	1	0	1	1	1	13	3	3	5	2	8	1	1	2	1	1	1	40	3	4	10	0	1	1
3	6	1	1	16	3	2	0	0	1	0	0	0	2	2	0	0	0	0	0	0	1	2	0	0	2	0	0	1	0	0	4	3	0	0	1	9	1	1	1	1	1	1	39	3	4	10	1	0	1
4	6	1	1	16	3	2	1	0	1	0	0	1	0	2	1	0	0	0	0	1	1	2	0	0	2	1	0	0	0	1	7	1	1	5	0	9	1	1	1	1	1	1	33	3	5	6	1	0	0
6	7	2	1	16	3	2	1	1	1	0	0	0	2	2	0	0	1	0	0	2	1	2	1	0	1	2	0	1	1	1	14	5	2	6	1	8	2	3	1	2	1	1	43	3	4	11	1	1	0
7	8	3	1	16	3	2	1	0	2	0	1	0	0	2	0	0	0	0	0	1	1	2	0	0	2	0	0	0	0	0	4	1	0	2	1	10	1	1	1	1	1	1	29	3	4	10	1	0	0
8	10	5	1	24	5	2	0	1	2	0	0	0	1	2	0	0	0	1	0	1	0	2	0	1	2	2	0	0	2	0	9	5	0	3	1	10	1	3	1	1	1	1	42	3	4	6	1	0	1
9	10	5	1	16	3	2	0	2	2	0	0	0	0	2	0	0	0	0	0	2	0	2	0	0	2	0	0	0	0	0	4	2	0	2	0	10	1	1	1	1	1	1	38	3	3	2	1	0	0
10	10	5	0	16	3	2	0	0	1	0	0	0	1	2	0	0	0	0	0	0	0	2	0	0	2	0	0	2	0	0	3	1	0	0	2	9	1	1	1	1	1	1	35	3	4	3	1	1	1
11	9	5	0	17	3	2	0	0	0	0	0	1	0	1	0	0	0	0	0	0	0	2	0	0	2	1	0	1	0	0	3	0	1	1	1	7	1	1	1	1	1	1	39	2	5	2	1	1	0
12	7	2	1	16	3	2	0	0	1	0	0	0	0	2	0	0	0	0	0	0	1	2	0	0	2	1	0	1	1	1	5	2	0	2	1	9	1	1	1	1	1	1	39	3	4	11	1	0	1
13	6	1	1	8	2	2	0	0	1	0	0	0	0	2	0	0	0	0	0	1	0	2	0	0	2	1	0	0	0	0	2	0	0	2	0	9	1	1	1	1	1	1	41	3	4	9	1	1	1
15	8	3	1	16	3	2	1	0	0	0	0	1	1	2	0	0	2	0	0	2	1	2	0	0	2	2	0	0	1	2	13	3	3	7	0	8	1	1	2	3	1	1	30	3	3	7	1	0	1
16	6	2	1	16	3	1	1	0	1	0	0	1	0	1	1	0	0	0	0	0	1	1	1	0	1	2	0	0	0	0	7	1	2	4	0	5	1	1	1	1	1	2	44	3	4	10	1	0	0
17	8	3	1	16	3	1	1	1	1	1	0	1	2	1	1	0	1	0	1	1	1	1	0	1	1	1	0	2	1	1	17	5	3	5	4	5	3	3	2	1	3	2	42	3	3	9	1	1	0
18	11	5	1	16	3	1	0	1	1	1	1	1	1	0	0	0	0	0	0	1	1	1	0	1	0	1	0	0	0	1	10	3	2	3	2	3	1	1	1	1	1	3	43	3	4	11	1	0	1
19	7	2	1	16	3	2	0	2	1	1	0	1	2	2	0	0	0	1	0	0	2	2	0	0	2	1	0	0	2	0	12	9	2	1	0	9	1	3	1	1	1	1	42	3	5	11	1	1	1
20	9	5	1	23	4	2	0	0	1	0	1	0	2	2	0	0	0	0	0	1	2	2	0	0	2	0	0	0	1	1	8	5	0	2	1	9	1	3	1	1	1	1	51	2	3	3	1	1	0
21	7	3	1	23	4	2	1	0	2	0	0	0	0	2	1	0	0	0	0	1	0	2	0	0	2	1	0	0	0	1	5	0	0	5	0	10	1	1	1	1	1	1	42	3	3	9	1	1	0
22	8	3	1	16	3	2	1	0	2	1	2	2	2	2	2	0	0	0	0	2	1	2	0	0	2	1	0	1	0	1	16	3	3	7	3	10	2	1	2	3	2	1	38	3	4	9	1	0	1
23	10	5	0	16	3	2	1	1	1	0	0	1	1	1	1	0	1	1	0	1	1	2	1	0	1	1	0	0	0	1	12	4	3	5	0	7	1	2	2	1	1	1	42	1	9	2	1	1	0
24	7	2	1	16	3	2	0	0	2	0	0	0	0	2	0	0	0	0	0	0	0	2	0	0	2	0	0	0	0	0	0	0	0	0	0	10	1	1	1	1	1	1	44	3	4	8	1	0	1
25	8	3	1	16	3	2	0	0	2	0	0	0	0	2	0	0	0	0	0	1	0	2	0	0	1	1	0	0	0	0	2	0	0	2	0	9	1	1	1	1	1	1	37	3	3	8	1	1	0
26	9	4	1	16	3	2	1	1	2	0	0	1	0	2	0	0	0	0	0	1	1	2	0	0	1	2	0	0	0	1	8	2	1	5	0	9	1	1	1	1	1	1	42	3	5	8	1	0	0
27	6	2	1	16	3	2	1	1	2	1	0	0	0	2	1	0	1	1	0	1	1	2	0	0	1	1	0	1	0	0	10	3	2	4	1	9	1	1	1	1	1	1	39	3	4	11	1	0	0
28	6	2	1	16	3	2	2	1	1	2	0	1	1	2	2	0	0	0	0	2	1	2	0	0	1	1	0	0	1	2	16	4	3	9	0	8	2	2	2	3	1	1	41	3	3	10	1	1	0
29	6	2	1	16	3	2	0	0	2	0	0	0	0	2	0	0	0	0	0	0	0	2	0	0	2	0	0	0	0	1	1	0	0	1	0	10	1	1	1	1	1	1	32	3	4	9	1	1	1
30	7	2	1	23	4	2	0	0	2	1	2	0	0	2	0	0	0	0	0	1	0	2	0	0	2	1	0	0	1	0	6	1	1	2	2	10	1	1	1	1	1	1	41	3	4	11	1	0	0
31	7	2	0	16	3	2	1	0	0	1	0	1	2	2	1	2	0	1	0	2	2	2	0	0	2	0	0	2	0	1	16	5	2	5	4	8	2	3	1	1	3	1	34	3	4	5	1	1	0
32	10	5	1	16	3	2	0	0	2	0	0	1	2	2	0	0	0	0	1	0	1	2	2	2	2	0	1	2	2	0	14	5	4	0	5	10	2	3	1	1	3	1	42	3	4	8	1	1	0
33	7	2	1	23	4	2	1	1	1	0	0	0	2	2	1	0	1	1	0	1	2	2	1	1	2	0	1	1	1	1	16	7	3	4	2	9	2	3	2	1	1	1	32	3	3	8	1	0	1
35	8	3	1	16	3	2	1	0	2	0	0	0	0	1	0	0	0	0	0	1	1	2	0	1	1	1	0	1	1	1	8	2	0	4	2	8	1	1	1	1	1	1	38	3	4	9	1	0	0
36	6	2	1	23	4	1	2	1	0	2	2	2	0	1	1	0	1	1	1	1	0	1	1	1	2	1	0	0	1	2	20	3	6	7	4	5	3	1	1	3	3	2	42	3	5	8	1	0	1
37	8	3	1	25	5	2	2	1	2	0	0	0	2	2	0	0	0	0	0	1	0	2	0	0	2	0	0	0	0	1	7	3	0	4	0	10	1	1	1	1	1	1	40	3	3	6	1	1	0
38	10	5	1	21	4	2	0	0	2	0	0	0	1	0	1	0	0	0	0	1	1	2	1	0	2	0	0	0	1	0	6	3	1	2	0	8	1	1	1	1	1	1	42	3	4	3	1	0	0
39	10	5	1	11	2	2	0	0	2	0	0	0	0	2	0	0	0	1	0	1	0	2	1	1	2	0	0	0	1	0	5	2	1	1	1	10	1	1	1	1	1	1	36	3	4	8	1	0	0
40	9	3	1	23	4	2	0	0	2	1	0	1	0	2	0	0	0	0	0	1	2	2	0	1	1	1	0	0	0	0	7	2	2	2	1	9	1	1	1	1	1	1	48	3	3	11	1	0	1
41	7	2	1	16	3	2	0	0	1	0	0	1	0	2	0	0	0	0	0	1	0	1	0	0	2	1	0	1	0	1	5	0	1	3	1	8	1	1	1	1	1	1	45	3	7	2	1	1	1
42	9	3	1	23	4	2	1	0	1	0	2	0	1	2	1	0	0	0	0	2	1	2	1	1	1	1	0	0	1	2	14	3	1	7	3	8	2	1	1	3	2	1	54	3	3	11	1	0	0
43	6	1	0	16	3	1	1	0	2	0	0	1	0	1	0	0	0	0	0	1	1	2	1	0	1	1	0	1	0	1	8	1	2	4	1	7	1	1	1	1	1	1	45	3	4	9	0	0	1
44	6	1	1	16	3	2	1	0	2	1	0	0	0	2	0	0	0	0	0	2	0	2	0	1	2	1	0	0	2	1	9	2	1	5	1	10	1	1	1	1	1	1	36	3	5	11	1	1	0
45	9	3	1	23	4	2	1	1	2	2	1	1	1	2	1	0	1	1	1	1	1	2	2	1	2	1	1	1	2	1	22	6	7	5	4	10	3	3	1	1	3	1	54	3	3	11	1	1	0
46	7	2	1	16	3	2	0	0	1	0	0	1	0	1	0	0	0	0	0	0	0	2	0	0	1	1	0	0	2	1	5	2	1	2	0	7	1	1	1	1	1	1	39	3	4	5	1	0	0
47	8	4	0	16	3	2	2	1	0	2	0	2	2	2	2	0	2	2	0	0	0	0	1	1	1	1	0	0	0	2	20	5	7	7	1	5	3	3	1	3	1	2	32	3	7	11	1	0	0
48	7	2	1	16	3	2	0	0	2	0	0	1	0	1	1	0	0	1	0	1	1	2	0	0	1	1	0	0	1	1	8	3	1	4	0	8	1	1	1	1	1	1	35	3	4	10	1	0	0
49	8	3	1	26	5	2	2	0	2	0	0	0	1	2	0	0	0	0	0	1	1	1	0	0	2	1	0	1	1	1	9	3	0	5	1	9	1	1	1	1	1	1	41	3	3	10	1	0	0
50	6	1	1	16	3	2	0	0	1	2	0	2	1	1	0	0	0	0	0	0	2	2	1	0	1	1	0	0	1	1	11	4	5	2	0	7	1	2	1	1	1	1	36	3	3	9	1	1	0
51	8	3	1	25	5	1	1	0	1	2	1	0	2	2	1	2	0	1	0	2	0	1	0	1	1	1	0	0	1	2	17	4	2	7	4	6	3	2	1	3	3	1	35	3	4	2	1	0	1
52	6	1	1	22	4	2	1	0	2	0	0	0	0	2	0	0	0	0	0	1	1	2	0	1	2	1	0	1	2	1	9	3	0	4	2	10	1	1	1	1	1	1	28	3	3	6	1	0	0
54	6	1	1	24	5	2	2	0	1	0	0	1	0	1	1	0	0	0	0	1	0	2	0	0	1	1	0	1	0	1	8	0	1	6	1	7	1	1	1	2	1	1	38	3	3	5	1	0	0
56	7	2	1	25	5	1	1	0	2	1	0	2	0	1	0	0	2	1	0	1	0	2	1	0	1	1	0	1	0	0	11	1	6	3	1	7	1	1	1	1	1	1	39	3	4	7	1	0	0
57	9	4	1	25	5	2	2	1	0	0	0	1	1	2	0	0	0	0	0	2	2	2	0	1	2	1	0	0	2	2	15	6	1	7	1	8	2	3	1	3	1	1	45	3	3	8	1	1	0
60	7	2	0	25	5	2	0	0	2	0	0	0	0	2	0	0	0	0	0	1	1	2	0	0	2	0	0	0	0	0	2	1	0	1	0	10	1	1	1	1	1	1	38	3	4	5	1	1	0
61	10	4	0	25	5	2	0	0	0	0	2	0	0	1	0	0	0	0	0	2	0	0	0	2	0	0	0	2	0	1	9	0	0	3	6	3	1	1	1	1	3	3	40	1	6	2	1	0	1
62	9	5	1	23	4	2	2	2	2	2	0	0	2	2	1	0	1	2	0	1	2	2	0	1	2	1	0	1	1	1	20	9	3	6	2	10	3	3	2	2	1	1	50	3	3	10	1	1	0
63	6	1	0	6	1	2	0	2	2	0	0	0	2	2	0	0	0	0	1	2	2	2	0	2	2	1	0	1	2	1	16	8	0	4	4	10	2	3	1	1	3	1	24	1	6	1	1	1	0
64	9	5	1	23	4	2	0	0	2	0	2	0	0	1	0	0	0	0	1	0	1	2	0	0	1	1	0	0	0	0	5	1	0	1	3	8	1	1	1	1	2	1	46	3	3	5	1	1	1
66	8	3	0	6	1	2	0	1	2	0	0	0	0	1	0	0	0	0	0	1	1	2	0	0	1	1	0	1	0	2	7	2	0	4	1	8	1	1	1	1	1	1	53	2	5	2	1	1	0
70	9	4	0	3	1	2	2	2	2	1	0	0	1	1	1	0	0	1	0	2	2	2	1	0	0	1	0	1	0	1	16	6	2	7	1	7	2	3	1	3	1	1	25	3	7	2	1	0	1
71	6	2	1	8	2	2	1	0	1	2	0	1	0	2	1	0	0	0	1	2	0	2	1	1	2	2	0	0	0	1	13	0	4	7	2	9	1	1	1	3	1	1	45	3	5	7	1	1	1
73	11	5	1	3	1	2	1	2	2	2	2	0	2	1	0	0	0	1	0	1	2	1	0	0	1	1	0	1	1	1	17	8	2	4	3	7	3	3	1	1	2	1	41	3	2	2	1	1	1
74	6	1	1	8	2	2	0	0	1	2	0	1	2	2	0	0	0	0	0	0	2	2	0	0	2	1	0	1	1	0	10	5	3	1	1	9	1	3	2	1	1	1	36	3	3	5	1	1	0
75	9	4	0	21	4	2	1	0	2	1	1	0	1	1	1	0	0	0	0	1	1	2	0	0	0	1	0	0	0	1	9	2	1	5	1	7	1	1	1	1	1	1	42	3	4	5	1	0	0
76	8	3	0	21	4	2	0	2	2	0	0	0	1	2	0	0	0	0	0	1	1	2	0	0	2	1	0	2	1	1	10	5	0	3	2	10	1	3	1	1	1	1	39	3	4	3	1	1	1
77	9	5	1	21	4	2	1	1	2	2	0	0	0	1	1	0	0	0	0	0	1	2	0	0	2	1	0	1	0	2	10	2	2	5	1	9	1	1	1	1	1	1	36	3	4	7	1	1	1
78	7	2	1	21	4	2	0	1	1	1	0	0	0	1	1	0	0	0	0	0	1	2	0	0	1	1	0	0	2	0	7	4	1	2	0	7	1	2	1	1	1	1	36	3	4	7	1	0	0
79	9	5	0	21	4	2	0	1	1	1	2	0	2	2	0	0	0	1	0	1	2	1	0	1	2	0	0	1	2	0	14	8	1	1	4	8	2	3	1	1	3	1	39	3	4	3	1	0	0
80	7	3	1	8	2	1	0	0	1	0	0	1	0	1	0	1	0	0	1	0	1	0	1	0	1	1	0	1	0	2	9	1	2	3	3	4	1	1	1	1	2	3	44	3	4	4	0	1	0
81	7	2	0	21	4	2	1	2	2	1	0	0	1	2	1	0	1	0	0	1	2	2	0	1	2	2	0	0	1	2	16	6	2	7	1	10	2	3	1	3	1	1	30	3	4	2	1	0	0
82	10	5	1	20	4	2	1	2	2	2	2	0	2	2	0	2	0	2	1	2	2	2	2	2	2	0	0	0	2	1	25	10	4	4	7	10	3	3	1	1	3	1	46	3	4	9	1	0	0
83	6	2	0	16	3	2	0	0	1	1	0	0	0	2	1	0	0	0	1	0	2	2	0	0	1	1	0	0	0	0	6	2	1	2	1	8	1	1	1	1	1	1	41	3	4	2	1	0	0
84	7	2	0	16	3	2	1	1	1	0	0	0	0	1	0	0	0	0	0	0	1	2	0	1	2	1	0	0	0	0	5	2	0	2	1	8	1	1	1	1	1	1	40	3	4	7	0	0	0
85	7	2	0	16	3	2	0	0	2	0	0	0	1	2	1	0	0	0	0	1	0	2	0	0	2	0	0	1	1	0	5	2	0	2	1	10	1	1	1	1	1	1	32	3	3	5	1	1	0
87	6	1	0	16	3	1	0	0	0	0	0	1	0	1	0	1	0	0	1	1	1	1	0	0	1	1	0	0	0	1	7	1	1	3	2	4	1	1	1	1	1	3	40	2	6	6	1	1	1
89	9	5	0	16	3	2	0	0	2	0	0	1	0	2	0	0	0	0	0	0	0	2	0	0	2	1	0	0	0	1	3	0	1	2	0	10	1	1	1	1	1	1	46	3	4	8	1	0	0
90	6	1	0	16	3	1	0	0	1	0	0	1	0	1	0	1	0	0	1	1	0	1	0	0	1	2	1	0	1	2	10	1	2	5	2	5	1	1	1	1	1	2	44	3	5	1	1	1	0
91	8	3	0	16	3	1	2	2	2	2	2	0	1	2	2	0	1	2	1	2	2	2	1	2	2	1	0	0	2	2	27	9	4	9	5	9	3	3	1	3	3	1	43	1	4	1	1	0	0
92	8	3	0	16	3	2	1	1	2	0	0	0	1	2	2	0	0	0	0	1	1	2	0	0	2	0	0	1	0	0	8	3	0	4	1	10	1	1	1	1	1	1	36	2	3	1	1	1	0
94	9	4	0	16	3	2	0	2	2	0	0	0	2	2	0	0	0	1	0	0	1	2	0	1	2	1	0	0	0	0	8	6	0	1	1	10	1	3	1	1	1	1	36	1	4	1	1	0	1
95	7	2	0	16	3	2	0	0	0	1	0	0	1	2	0	0	0	0	0	1	1	2	0	0	2	0	0	1	1	0	6	3	1	1	1	8	1	1	1	1	1	1	35	3	4	1	1	1	0
96	7	2	0	16	3	2	1	1	2	0	0	1	0	2	1	0	0	0	0	1	1	2	1	1	2	1	0	1	1	1	12	3	2	5	2	10	1	1	1	1	1	1	25	2	3	4	1	1	0
97	6	2	0	16	3	2	1	0	2	0	0	0	1	1	0	0	0	0	0	1	1	2	0	0	1	1	0	0	0	1	6	2	0	4	0	8	1	1	1	1	1	1	35	3	4	9	1	1	1
98	10	5	0	16	3	2	0	0	2	0	0	0	0	2	0	0	0	0	0	0	0	2	0	0	2	0	0	0	0	0	0	0	0	0	0	10	1	1	1	1	1	1	38	3	5	2	1	0	0
99	6	2	0	16	3	2	2	0	2	1	0	1	0	2	2	0	2	0	0	2	0	1	2	0	2	0	0	2	0	1	15	0	6	7	2	9	2	1	1	3	1	1	44	3	4	6	0	1	0
100	10	5	0	16	3	2	1	2	2	0	0	0	2	2	2	0	0	0	0	0	1	2	0	0	2	0	0	0	2	0	10	7	0	3	0	10	1	3	1	1	1	1	44	1	6	1	1	1	0
101	7	2	0	16	3	2	1	0	2	1	0	1	0	2	1	0	1	0	0	2	1	2	0	1	2	1	0	2	0	1	13	1	3	6	3	10	1	1	2	2	2	1	40	3	11	2	1	0	1
102	6	1	0	16	3	2	0	2	2	0	0	1	2	1	0	0	0	0	0	1	2	2	1	1	2	1	0	1	2	1	15	8	2	3	2	9	2	3	1	1	1	1	31	2	4	1	1	1	0
103	8	3	0	16	3	1	2	0	1	2	1	1	0	1	1	0	1	1	2	2	0	0	0	1	1	2	0	1	0	0	17	1	4	7	5	4	3	1	1	3	3	3	29	2	3	1	1	0	0
104	6	1	0	16	3	2	0	0	2	0	0	0	0	2	0	0	0	0	0	0	0	2	0	2	2	1	0	0	0	0	3	0	0	1	2	10	1	1	1	1	1	1	32	2	4	6	1	0	1
105	7	2	0	16	3	2	0	2	2	2	2	0	2	2	0	0	0	2	0	0	2	2	0	1	2	0	0	1	2	1	17	10	2	1	4	10	3	3	1	1	3	1	27	1	6	1	1	1	0
106	6	1	0	16	3	2	2	2	1	0	0	0	2	2	2	0	0	0	0	2	2	2	0	0	2	1	0	1	0	2	16	6	0	9	1	9	2	3	1	3	1	1	30	3	3	3	1	1	0
107	9	4	0	16	3	2	1	2	1	2	0	1	1	2	0	0	0	0	0	2	2	2	1	2	1	2	0	0	2	0	18	7	4	5	2	8	3	3	1	1	1	1	47	1	3	2	1	1	1
108	8	3	0	16	3	2	0	0	2	0	1	0	1	2	0	0	0	0	0	2	2	2	1	0	2	0	0	0	1	2	10	4	1	4	1	10	1	2	1	1	1	1	40	3	5	7	1	1	0
109	8	3	0	16	3	2	1	0	2	1	0	1	0	1	1	0	0	0	0	1	1	2	1	0	1	1	0	0	0	1	9	1	3	5	0	8	1	1	2	1	1	1	45	3	6	6	1	0	0
110	8	3	0	16	3	1	1	1	1	1	1	1	1	1	0	1	1	1	1	1	1	1	0	1	1	1	0	0	1	1	16	5	3	4	4	5	2	3	2	1	3	2	32	2	3	1	1	0	0
111	7	2	0	16	3	1	0	1	1	0	0	2	0	1	0	1	0	0	1	0	1	1	0	1	1	1	0	0	1	1	10	3	2	2	3	5	1	1	1	1	2	2	50	2	5	1	1	1	1
114	9	4	0	16	3	2	1	0	2	0	0	0	2	2	0	0	0	0	0	0	0	2	0	0	2	0	0	0	0	0	3	2	0	1	0	10	1	1	1	1	1	1	29	3	4	2	0	0	0
116	9	5	0	16	3	2	0	0	2	0	0	0	1	2	0	0	0	0	0	1	1	2	0	1	2	1	0	1	0	1	7	2	0	3	2	10	1	1	1	1	1	1	34	3	4	2	1	1	0
117	9	5	0	16	3	1	2	1	1	2	0	1	1	1	0	0	0	1	0	2	2	1	0	1	1	2	0	1	2	1	19	7	3	7	2	5	3	3	2	3	1	2	34	3	4	6	1	0	0
118	6	2	0	16	3	2	1	0	2	0	1	0	0	2	2	0	0	0	0	2	2	2	0	0	2	1	0	0	2	1	12	4	0	7	1	10	1	2	1	3	1	1	34	3	4	11	0	0	1
119	7	3	0	16	3	2	1	1	2	1	0	0	0	2	1	0	0	1	0	2	2	2	0	1	2	1	0	2	2	1	16	6	1	6	3	10	2	3	1	2	2	1	44	2	3	1	1	0	0
121	6	2	0	16	3	2	0	0	2	0	1	0	0	2	0	0	0	0	0	0	1	2	0	0	2	0	0	0	0	0	2	1	0	0	1	10	1	1	1	1	1	1	32	1	5	1	1	0	0
122	6	1	0	16	3	2	0	0	2	0	1	0	2	2	0	0	1	1	0	0	1	2	0	1	2	2	0	1	1	0	11	5	1	2	3	10	1	3	1	1	2	1	35	3	4	5	1	1	1
123	6	3	0	16	3	2	2	0	2	1	0	0	2	2	0	0	0	0	0	0	2	2	0	2	2	0	0	0	1	0	10	5	1	2	2	10	1	3	1	1	1	1	49	3	3	2	1	0	0
125	10	1	0	16	3	1	0	1	1	1	0	1	0	1	0	1	0	0	1	0	1	1	0	1	1	1	0	1	1	1	11	3	2	2	4	5	1	1	1	1	3	2	27	2	4	2	1	0	0
126	9	4	0	16	3	2	0	0	2	0	2	0	2	2	0	0	0	0	0	0	0	2	0	0	0	0	0	0	2	0	6	4	0	0	2	8	1	2	1	1	1	1	42	2	3	5	1	0	1
128	7	1	0	16	3	2	0	1	2	1	0	0	1	0	0	2	2	2	0	1	1	1	0	0	1	1	0	1	1	1	15	6	3	3	3	6	2	3	2	1	2	1	35	2	5	4	1	1	1
130	8	2	1	21	4	2	0	0	1	2	0	1	0	1	0	0	0	0	0	0	1	2	0	0	1	1	0	0	1	0	6	2	3	1	0	7	1	1	2	1	1	1	39	3	4	9	1	1	0
131	8	1	1	21	4	2	0	0	1	0	0	0	0	1	1	0	0	0	0	1	1	2	1	0	2	1	0	0	1	0	6	2	1	3	0	8	1	1	1	1	1	1	39	3	3	11	1	1	0
133	9	1	0	16	3	2	0	0	1	1	1	1	1	1	1	0	2	0	0	0	0	1	0	2	1	1	0	1	0	0	11	1	4	2	4	6	1	1	1	1	3	1	44	2	6	3	1	1	0
134	6	3	0	16	3	2	2	2	2	2	0	1	2	2	2	0	0	1	0	1	1	2	0	1	2	0	0	1	1	0	17	7	3	5	2	10	3	3	2	1	1	1	44	2	6	3	1	1	0
135	10	1	0	16	3	2	0	0	2	0	0	0	0	2	0	0	0	0	0	0	0	2	0	0	2	0	0	0	0	0	0	0	0	0	0	10	1	1	1	1	1	1	36	1	3	2	1	1	1
136	6	2	0	16	3	1	0	0	1	2	0	1	0	1	0	1	1	0	0	1	1	1	1	0	2	1	0	0	0	0	9	1	5	2	1	6	1	1	1	1	1	1	28	3	6	1	1	1	0
137	10	2	0	16	3	1	0	0	1	0	0	1	0	1	0	1	0	0	1	0	0	1	0	0	1	1	0	1	0	1	6	0	1	2	3	5	1	1	1	1	2	2	34	3	3	2	1	0	0
138	7	1	0	16	3	2	0	1	2	0	0	0	1	2	1	0	0	1	1	1	1	2	0	1	2	0	0	1	2	1	12	6	0	3	3	10	1	3	1	1	2	1	31	2	3	2	1	1	0
139	6	1	0	16	3	2	0	1	2	0	0	1	0	2	0	1	0	0	0	1	1	2	1	0	2	0	0	0	1	2	9	3	2	3	1	10	1	1	1	1	1	1	41	2	4	3	1	1	0
140	7	4	0	16	3	2	0	1	2	0	0	0	2	2	1	0	0	1	0	0	1	2	0	1	2	0	0	1	2	0	10	7	0	1	2	10	1	3	1	1	1	1	45	2	3	2	1	0	0
143	7	1	0	16	3	2	1	0	2	1	0	0	1	2	0	0	0	0	0	2	1	2	0	0	2	1	0	0	0	0	7	2	1	4	0	10	1	1	1	1	1	1	36	3	2	5	1	1	0
144	10	5	0	16	3	2	0	0	2	0	0	0	0	2	0	0	2	0	0	0	0	2	0	0	2	0	0	1	0	0	3	0	2	0	1	10	1	1	1	1	1	1	39	2	3	2	1	0	0
145	8	4	0	16	3	2	2	0	2	0	0	0	0	2	2	0	0	0	0	1	0	2	0	0	2	1	0	0	0	0	6	0	0	6	0	10	1	1	1	2	1	1	37	3	5	6	1	1	0
146	10	1	0	16	3	2	0	0	2	0	0	1	0	2	0	0	0	0	0	0	1	2	0	0	2	0	0	1	0	0	3	1	1	0	1	10	1	1	1	1	1	1	35	3	3	5	1	1	0
147	11	2	0	16	3	2	1	0	1	0	0	1	0	2	0	1	0	0	0	1	0	2	0	0	1	2	0	0	1	1	8	1	1	5	1	8	1	1	1	1	1	1	43	3	3	4	1	1	0
148	8	1	0	24	5	2	1	1	1	0	0	1	1	1	0	1	0	0	0	1	1	1	0	1	1	1	0	0	0	1	10	3	1	4	2	6	1	1	1	1	1	1	40	3	3	6	1	0	0
149	11	1	0	16	3	2	1	1	2	2	0	1	0	0	2	0	0	0	0	2	2	2	2	0	1	2	0	1	0	2	18	3	5	9	1	7	3	1	1	3	1	1	21	1	2	3	1	0	0
150	11	5	0	16	3	2	0	0	2	0	0	0	0	1	0	0	2	0	0	1	1	2	0	0	2	0	0	0	0	1	5	1	2	2	0	9	1	1	1	1	1	1	30	2	5	4	1	1	0
151	6	3	0	16	3	2	1	1	2	0	1	0	1	1	1	1	0	1	1	2	2	2	1	1	0	2	0	2	0	2	20	5	1	8	6	7	3	3	1	3	3	1	27	2	4	3	1	1	1
152	7	1	0	16	3	2	0	1	2	0	0	0	0	1	2	0	0	1	0	1	0	2	0	1	2	0	0	2	1	0	9	3	0	3	3	9	1	1	1	1	2	1	26	1	4	1	1	1	1
153	11	5	0	16	3	1	0	2	2	1	0	1	1	2	2	0	0	0	0	2	2	2	0	0	2	2	0	0	2	1	16	7	2	7	0	9	2	3	1	3	1	1	43	1	4	1	1	1	0
154	6	1	0	16	3	2	0	1	2	0	0	0	0	1	1	0	0	0	0	1	1	2	0	1	2	1	0	0	0	1	7	2	0	4	1	9	1	1	1	1	1	1	32	2	5	2	1	1	1
155	9	4	0	16	3	2	1	1	1	1	0	0	1	2	1	0	0	1	0	1	0	2	1	0	2	1	0	1	0	1	11	3	2	5	1	9	1	1	1	1	1	1	47	3	4	3	1	0	0
156	7	2	0	16	3	2	0	0	2	0	0	0	0	2	0	0	0	0	1	1	1	1	1	0	1	1	0	1	1	1	8	2	1	3	2	8	1	1	1	1	1	1	25	1	4	1	1	0	1
157	6	1	0	16	3	2	0	2	0	0	0	1	2	2	1	0	2	2	0	0	2	2	1	2	2	1	0	0	2	0	18	10	4	2	2	8	3	3	1	1	1	1	35	3	5	2	1	1	0
160	10	5	0	16	3	1	0	1	2	0	0	0	0	1	0	0	0	0	0	1	1	2	1	0	2	1	0	2	0	1	8	2	1	3	2	8	1	1	1	1	1	1	37	1	5	3	1	0	0
161	6	1	0	16	3	2	0	2	2	2	0	0	2	2	1	0	1	0	0	1	1	2	1	0	2	0	0	0	2	0	13	7	4	2	0	10	1	3	1	1	1	1	26	2	4	1	1	1	0
162	10	5	0	8	2	1	0	0	2	0	0	1	0	1	0	0	0	1	1	1	1	1	1	0	1	2	0	1	0	1	10	2	2	4	2	6	1	1	1	1	1	1	28	3	5	2	1	0	0
164	8	3	0	16	3	2	1	1	2	2	0	1	0	2	2	1	0	0	0	2	2	2	1	0	2	1	0	2	2	0	18	5	4	6	3	10	3	3	1	2	2	1	22	1	4	1	1	0	0
165	7	2	0	16	3	1	1	0	1	0	0	0	0	1	1	2	0	0	1	2	2	2	1	0	0	2	0	2	2	2	18	4	1	8	5	5	3	2	1	3	3	2	49	3	5	4	1	1	1
166	6	1	0	16	3	1	0	0	1	0	1	0	1	1	0	0	1	1	0	1	2	2	0	1	1	1	0	0	1	1	11	5	1	3	2	6	1	3	1	1	1	1	32	3	5	9	0	1	1
167	9	4	1	16	3	2	2	1	1	1	0	1	1	2	2	0	0	0	1	2	2	2	0	2	1	2	0	0	1	2	20	5	2	10	3	8	3	3	1	3	2	1	40	3	6	6	1	1	0
168	9	4	0	16	3	2	1	0	2	2	0	1	0	2	2	0	0	0	0	0	1	2	0	0	1	1	0	0	0	0	8	1	3	4	0	9	1	1	2	1	1	1	40	3	5	6	1	1	0
169	7	2	0	16	3	2	0	0	2	0	0	0	0	2	0	0	0	0	0	0	0	2	0	0	2	1	0	0	0	0	1	0	0	1	0	10	1	1	1	1	1	1	42	3	3	4	1	1	0
170	6	1	1	16	3	2	2	0	2	1	2	1	0	1	0	0	0	0	0	2	2	2	1	2	2	2	1	0	2	1	19	4	4	7	4	9	3	2	1	3	3	1	28	3	4	4	1	0	0
171	9	4	0	16	3	2	0	0	2	0	0	0	1	2	0	0	0	1	0	1	1	2	0	0	2	0	0	0	2	0	6	5	0	1	0	10	1	3	1	1	1	1	27	3	4	2	0	0	1
172	7	2	0	16	3	2	1	2	1	2	0	2	0	1	1	0	2	1	1	2	2	1	0	0	0	2	0	0	2	1	21	7	6	7	1	5	3	3	1	3	1	2	27	2	4	1	1	1	0
173	9	4	0	16	3	2	0	0	1	0	0	0	0	1	0	0	0	0	0	0	0	2	0	0	1	1	0	0	0	1	2	0	0	2	0	7	1	1	1	1	1	1	36	3	4	5	0	1	1
174	9	3	0	16	3	2	0	0	2	0	0	0	0	2	0	0	0	0	0	0	0	2	0	0	2	0	0	0	0	0	0	0	0	0	0	10	1	1	1	1	1	1	30	2	4	1	1	1	0
178	9	4	0	16	3	1	2	2	2	2	0	1	1	2	2	0	0	1	1	2	2	1	1	2	1	1	0	2	2	1	25	8	4	8	5	7	3	3	1	3	3	1	39	2	4	3	1	1	0
179	7	2	0	16	3	1	0	0	0	0	0	1	0	0	1	2	1	0	1	1	1	1	0	0	1	1	0	0	1	2	12	2	2	5	3	3	1	1	1	1	2	3	45	1	3	1	1	0	0
180	7	2	0	16	3	2	0	0	2	1	1	1	1	2	0	0	0	0	0	1	1	2	0	0	2	0	0	1	0	1	8	2	2	2	2	10	1	1	1	1	1	1	30	2	4	3	1	1	0
181	10	5	0	16	3	1	0	0	1	1	0	0	0	1	0	0	1	0	0	2	1	1	0	0	2	1	0	1	0	2	9	1	2	5	1	6	1	1	1	1	1	1	40	3	5	4	1	1	0
182	10	5	0	16	3	2	0	0	2	0	0	0	0	2	0	0	0	0	0	1	1	2	0	0	2	0	0	0	0	1	3	1	0	2	0	10	1	1	1	1	1	1	32	3	4	6	1	1	0
183	10	5	0	16	3	2	2	2	2	1	2	1	2	2	0	0	2	0	0	2	2	2	2	0	2	0	0	1	2	0	21	8	6	4	3	10	3	3	1	1	2	1	39	3	3	2	1	1	0
184	7	2	0	16	3	2	2	0	2	0	0	0	0	2	0	0	0	0	0	0	2	2	0	0	2	0	0	0	2	0	6	4	0	2	0	10	1	2	1	1	1	1	49	2	4	2	1	0	0
185	7	2	0	16	3	2	0	0	1	0	0	1	1	1	0	0	0	0	1	1	2	2	0	1	2	1	0	2	2	1	13	5	1	3	4	8	1	3	1	1	3	1	51	3	4	10	1	0	0
186	7	2	0	16	3	2	0	1	2	0	1	0	0	2	0	0	0	0	0	1	0	2	0	0	2	0	0	0	0	0	3	1	0	1	1	10	1	1	1	1	1	1	40	3	5	6	1	0	0
187	6	1	0	16	3	2	1	0	2	0	0	0	0	2	1	0	0	0	0	1	1	2	0	0	2	1	0	0	0	1	6	1	0	5	0	10	1	1	1	1	1	1	33	3	5	9	1	1	0
190	6	1	0	2	1	2	2	0	1	0	0	1	0	2	2	0	0	0	0	0	1	2	0	0	2	2	0	0	0	0	8	1	1	6	0	9	1	1	1	2	1	1	26	3	4	2	1	0	0
192	6	1	0	2	1	2	0	0	2	0	0	0	1	2	0	0	0	0	0	1	1	2	0	0	2	1	0	0	1	0	5	3	0	2	0	10	1	1	1	1	1	1	27	2	4	4	1	1	0
193	7	2	0	2	1	2	1	0	2	0	0	0	0	2	1	0	0	0	1	1	1	2	0	0	2	1	0	1	0	0	7	1	0	4	2	10	1	1	1	1	1	1	21	2	4	1	1	0	1
194	7	2	0	2	1	2	0	0	2	0	0	0	2	2	2	0	0	0	0	2	2	2	0	0	0	2	0	2	2	2	16	6	0	8	2	8	2	3	1	3	1	1	22	2	5	1	1	0	0
196	7	2	0	2	1	2	0	0	2	0	0	1	1	2	1	0	1	0	0	1	1	2	0	0	2	1	0	0	1	0	8	3	2	3	0	10	1	1	1	1	1	1	24	2	2	1	1	0	1
197	9	4	0	2	1	1	1	0	1	0	0	1	1	1	1	1	0	1	1	1	0	1	0	1	1	1	0	0	1	1	12	3	1	5	3	5	1	1	1	1	2	2	46	3	4	2	1	0	0
198	10	4	0	2	1	2	2	1	2	1	0	0	0	2	0	0	0	1	0	2	0	1	2	1	1	2	0	2	2	1	17	4	3	7	3	8	3	2	2	3	2	1	36	2	5	1	0	0	0
199	9	4	0	2	1	2	0	0	2	0	0	0	0	2	0	0	0	0	0	0	0	2	1	0	2	2	0	0	0	0	3	0	1	2	0	10	1	1	1	1	1	1	24	1	5	1	1	1	1
200	10	5	0	2	1	2	0	0	1	0	1	0	0	2	0	0	0	0	0	0	2	2	0	0	2	0	0	2	0	0	5	2	0	0	3	9	1	1	1	1	2	1	37	2	4	3	1	0	0
201	7	2	0	2	1	2	1	0	2	0	0	0	0	1	0	0	0	0	0	1	0	2	0	0	2	0	0	0	0	0	2	0	0	2	0	9	1	1	1	1	1	1	26	2	9	1	1	1	0
202	8	3	0	16	3	2	0	0	1	0	0	1	0	2	0	0	0	0	0	0	0	2	0	0	2	0	0	0	0	0	1	0	1	0	0	9	1	1	1	1	1	1	44	3	5	5	1	0	0
203	7	2	0	2	1	2	2	0	2	2	0	1	1	2	0	1	0	0	0	2	1	2	2	0	1	2	0	0	0	2	16	2	5	8	1	9	2	1	1	3	1	1	34	3	4	4	1	1	0
204	7	2	0	2	1	2	1	0	1	2	1	0	0	0	0	0	0	1	0	1	0	2	1	2	0	2	0	0	1	1	13	2	3	5	3	5	1	1	2	1	2	2	47	2	3	1	1	1	0
205	10	4	0	2	1	1	0	1	2	0	0	0	0	2	0	0	0	0	0	2	2	2	0	0	1	0	0	2	0	2	9	3	0	4	2	8	1	1	1	1	1	1	38	2	5	3	1	1	0
207	7	2	0	2	1	2	0	0	0	0	0	1	0	1	1	0	0	0	1	2	2	2	1	2	1	1	0	1	2	1	15	4	2	5	4	6	2	2	1	1	3	1	38	1	8	1	1	1	0
208	7	2	0	16	3	2	0	1	2	0	0	0	0	2	0	0	0	0	0	1	2	2	0	0	2	2	0	2	0	1	9	3	0	4	2	10	1	1	1	1	1	1	26	3	6	3	1	0	0
209	6	1	0	2	1	2	0	0	1	0	1	0	0	2	1	0	0	0	0	1	0	2	0	0	2	1	0	1	0	0	5	0	0	3	2	9	1	1	1	1	1	1	27	2	6	1	1	0	0
210	6	1	0	2	1	1	0	1	1	0	0	1	0	1	0	1	0	0	1	0	1	1	0	0	1	1	0	0	0	1	7	2	1	2	2	5	1	1	1	1	1	2	29	1	5	1	1	1	0
211	10	5	0	16	3	2	0	0	2	0	0	0	0	1	0	0	0	0	0	1	0	2	0	0	2	0	0	0	0	0	1	0	0	1	0	9	1	1	1	1	1	1	42	1	3	1	1	0	1
212	10	5	0	16	3	2	1	0	1	0	0	0	1	1	2	0	0	0	0	1	2	2	0	0	2	0	0	0	1	0	8	4	0	4	0	8	1	2	1	1	1	1	37	2	4	2	1	0	1
213	7	2	0	2	1	1	0	0	2	0	0	0	0	2	0	0	0	0	0	0	2	2	0	0	2	0	0	2	2	0	6	4	0	0	2	9	1	2	1	1	1	1	38	1	4	1	1	0	0
214	8	3	0	2	1	2	0	0	2	0	0	0	0	2	0	0	0	0	0	0	1	1	0	0	1	0	0	0	0	0	1	1	0	0	0	8	1	1	1	1	1	1	27	1	5	2	1	0	0
215	6	1	0	2	1	2	0	0	2	0	0	0	1	2	0	0	1	0	0	1	1	2	0	1	2	0	0	0	1	0	6	3	1	1	1	10	1	1	1	1	1	1	40	3	3	1	1	1	0
217	9	4	0	2	1	1	2	2	1	2	1	1	1	1	0	0	1	0	0	1	1	1	0	0	2	1	0	1	1	1	16	5	4	5	2	6	2	3	1	1	1	1	65	2	3	3	0	0	1
218	10	5	0	16	3	2	0	0	2	1	0	1	1	1	1	0	0	0	0	1	1	2	1	1	2	1	0	0	2	1	12	4	3	4	1	9	1	2	2	1	1	1	28	3	5	4	1	1	0
219	7	2	0	2	1	1	0	1	0	0	0	1	0	1	0	1	0	0	1	0	1	1	0	0	1	1	0	1	1	1	9	3	1	2	3	4	1	1	1	1	2	3	43	2	4	5	0	1	1
220	8	3	0	16	3	2	0	0	2	0	0	1	0	2	0	0	0	0	0	1	1	2	1	0	2	1	0	0	0	1	6	1	2	3	0	10	1	1	1	1	1	1	44	3	3	2	1	0	1
221	10	5	1	25	5	2	1	0	1	1	2	1	2	2	1	0	1	1	0	1	1	2	0	1	1	1	0	1	1	2	18	5	3	6	4	8	3	3	2	2	3	1		3	5	6	1	0	0
222	6	1	0	2	1	1	0	1	2	0	0	1	0	1	0	2	1	0	0	0	1	2	1	1	1	1	0	0	2	0	11	4	3	1	3	7	1	2	2	1	2	1	39	1	4	1	1	0	0
223	8	3	0	2	1	2	1	2	2	0	1	1	2	2	1	0	0	0	0	1	1	2	0	0	2	1	0	2	2	0	15	7	1	4	3	10	2	3	1	1	2	1	28	2	4	1	1	0	0
224	10	5	0	2	1	2	0	1	2	0	2	0	1	2	0	0	0	1	0	0	2	2	1	0	2	1	0	2	2	0	13	7	1	1	4	10	1	3	1	1	3	1	40	2	3	1	1	0	1
225	9	4	0	2	1	2	0	0	2	0	0	0	1	2	0	0	0	0	1	0	0	2	0	0	2	0	0	2	0	0	4	1	0	0	3	10	1	1	1	1	2	1	26	1	4	1	1	1	0
226	10	5	0	25	5	2	1	0	2	1	1	1	1	2	0	0	0	0	0	1	1	2	1	1	2	1	1	0	1	1	13	3	4	4	2	10	1	1	1	1	1	1	41	3	4	2	1	1	0
227	11	5	0	25	5	2	1	0	2	0	1	1	0	2	1	0	0	0	0	2	1	2	0	0	2	1	0	0	0	1	9	1	1	6	1	10	1	1	1	2	1	1	40	3	4	2	1	1	1
230	8	4	0	25	5	2	1	2	2	0	0	1	2	2	1	0	0	0	0	1	1	2	0	0	2	1	0	0	1	1	12	6	1	5	0	10	1	3	1	1	1	1	41	3	3	6	1	1	0
231	10	5	0	25	5	1	0	0	2	0	2	0	0	2	0	0	0	2	2	2	2	2	0	0	2	0	0	0	1	0	11	5	0	2	4	9	1	3	1	1	3	1	45	1	7	1	0	0	0
233	7	2	0	2	1	2	1	1	2	0	2	0	0	1	0	1	1	0	0	1	1	2	0	1	2	1	0	1	2	1	14	4	1	4	5	9	2	2	1	1	3	1	32	3	3	5	1	0	0
234	7	2	0	2	1	2	0	0	2	0	0	0	0	1	0	0	0	0	0	0	0	2	0	0	2	1	0	0	0	0	1	0	0	1	0	9	1	1	1	1	1	1	57	1	3	2	0	1	0
235	10	5	0	2	1	2	0	0	2	0	0	0	0	0	0	0	0	0	0	1	0	2	1	0	2	0	0	0	0	0	2	0	1	1	0	8	1	1	1	1	1	1	26	2	3	2	1	0	0
236	6	1	0	2	1	1	2	0	2	0	0	0	0	0	0	0	0	0	0	0	1	2	0	0	2	1	0	2	0	0	6	1	0	3	2	7	1	1	1	1	1	1	24	2	3	1	1	0	0
239	7	2	0	2	1	2	2	0	2	1	2	1	2	2	2	0	0	1	0	2	1	2	2	1	0	2	2	0	1	1	23	5	6	9	3	8	3	3	1	3	2	1	31	2	4	1	1	0	0
241	8	4	0	2	1	2	0	0	2	0	1	0	0	2	0	0	0	0	1	1	1	2	0	1	2	0	0	2	1	1	9	2	0	2	5	10	1	1	1	1	3	1	43	3	3	5	1	0	0
242	6	1	0	2	1	2	0	0	2	0	0	0	0	2	1	0	0	0	0	1	1	2	0	0	2	1	0	0	0	0	4	1	0	3	0	10	1	1	1	1	1	1	32	3	3	1	1	1	0
243	9	4	0	2	1	2	0	1	2	0	0	0	0	2	1	0	0	0	0	0	2	2	0	0	2	0	0	1	1	0	6	4	0	1	1	10	1	2	1	1	1	1	45	3	4	5	1	1	1
244	9	4	0	2	1	2	2	0	2	0	1	0	2	2	2	0	0	1	0	1	2	2	1	1	2	0	0	1	1	0	15	6	1	5	3	10	2	3	1	1	2	1	36	1	5	1	1	0	0
246	6	1	0	2	1	1	1	0	0	0	0	1	0	0	1	1	0	1	1	0	1	1	1	0	1	2	0	0	0	1	11	2	2	5	2	3	1	1	1	1	1	3	33	2	5	1	1	0	0
247	6	1	0	2	1	2	0	0	2	0	0	0	0	1	0	0	0	0	0	1	0	2	0	0	2	1	0	1	1	0	4	1	0	2	1	9	1	1	1	1	1	1	26	1	4	1	1	1	0
248	7	2	0	2	1	2	0	2	2	0	0	1	2	0	0	0	0	2	0	2	0	2	1	0	1	0	0	0	0	1	11	6	2	3	0	7	1	3	1	1	1	1	30	2	5	1	1	0	0
250	9	4	0	2	1	1	1	2	2	0	0	1	0	1	2	0	0	0	0	2	0	2	0	1	2	0	0	2	2	1	14	4	1	6	3	8	2	2	1	2	2	1	26	2	3	1	1	0	0
251	9	4	0	2	1	2	0	0	2	1	0	0	1	0	1	0	0	0	1	1	1	2	0	0	1	2	0	2	0	0	10	2	1	4	3	7	1	1	1	1	2	1	27	2	4	1	1	1	0
252	6	1	0	2	1	2	0	0	2	0	0	0	0	1	0	0	0	0	0	0	0	2	0	1	2	1	0	0	0	1	3	0	0	2	1	9	1	1	1	1	1	1	28	1	5	1	1	0	0
253	7	1	0	2	1	2	1	0	1	0	1	0	0	2	0	2	1	0	0	2	1	2	0	1	1	1	0	1	0	2	13	1	1	6	5	8	1	1	1	2	3	1	27	1	7	2	1	0	0
254	8	3	0	2	1	2	0	0	2	0	0	0	0	2	1	0	0	0	0	1	1	2	0	2	1	1	0	0	0	0	6	1	0	3	2	9	1	1	1	1	1	1	26	1	3	1	1	0	0
255	9	4	0	2	1	0	0	0	0	0	2	0	0	2	0	0	0	0	0	0	2	2	0	0	2	0	0	0	2	0	6	4	0	0	2	6	1	2	1	1	1	1	33	1	4	1	1	0	0
256	7	3	0	2	1	2	0	0	2	0	0	1	1	2	0	0	0	0	0	1	1	2	0	0	2	0	0	1	0	1	6	2	1	2	1	10	1	1	1	1	1	1	35	3	4	4	1	1	0
258	9	4	0	2	1	2	0	0	2	0	0	0	0	2	0	0	0	0	0	1	2	2	0	1	2	1	0	1	0	0	6	2	0	2	2	10	1	1	1	1	1	1	33	3	9	4	1	0	0
259	10	5	0	2	1	2	0	1	2	1	2	2	1	0	2	0	1	1	0	2	2	1	1	2	0	2	0	0	2	2	24	7	5	8	4	5	3	3	1	3	3	2	31	1	4	1	1	0	0
261	10	5	0	16	3	2	0	0	2	0	0	1	0	2	0	0	0	0	0	1	0	2	0	0	2	0	0	0	2	1	5	2	1	2	0	10	1	1	1	1	1	1	39	3	3	5	1	0	1
262	10	5	0	2	1	2	1	0	1	2	0	0	2	2	2	0	0	0	0	1	2	2	0	2	2	0	0	1	0	1	14	4	2	5	3	9	2	2	1	1	2	1	35	2	4	2	1	1	0
264	7	2	0	2	1	2	2	0	2	2	2	0	0	2	1	2	2	2	2	2	2	2	1	1	2	1	2	2	2	0	28	6	7	6	9	10	3	3	1	2	3	1	38	2	5	1	1	0	0
265	9	4	0	2	1	0	0	2	2	1	0	0	1	2	0	0	2	0	0	1	0	2	0	0	2	0	0	0	0	0	7	3	3	1	0	8	1	1	2	1	1	1	40	2	4	1	1	1	0
266	9	4	0	2	1	2	0	1	1	0	1	0	1	1	0	0	0	1	0	0	2	2	0	0	1	1	0	0	1	1	9	6	0	2	1	7	1	3	1	1	1	1	36	3	6	3	1	1	0
268	8	3	0	2	1	2	2	0	2	0	0	0	0	2	1	0	0	0	0	2	1	2	2	2	2	1	0	1	0	1	13	1	2	7	3	10	1	1	1	3	2	1	26	2	3	1	1	1	1
269	6	1	0	2	1	2	0	1	2	1	0	0	0	2	0	0	0	0	0	1	1	2	1	0	2	1	0	0	0	0	6	2	2	2	0	10	1	1	1	1	1	1	24	2	3	2	1	1	0
271	6	1	0	2	1	2	1	0	2	1	0	0	0	1	0	0	0	0	0	1	1	2	1	0	1	1	0	0	0	2	8	1	2	5	0	8	1	1	1	1	1	1	23	2	5	1	1	0	0
272	9	4	0	2	1	2	0	2	2	0	0	0	0	1	0	0	0	0	0	0	2	2	0	2	2	1	0	0	1	1	9	5	0	2	2	9	1	3	1	1	1	1	28	1	4	1	1	1	0
273	10	5	0	2	1	1	0	2	2	1	0	1	1	1	0	0	0	0	1	2	1	1	0	0	1	1	0	1	2	1	14	6	2	4	2	6	2	3	1	1	1	1	39	1	7	2	1	0	0
274	6	1	0	2	1	2	0	0	1	0	0	0	0	1	0	0	0	0	0	1	0	1	0	0	1	1	0	1	0	0	3	0	0	2	1	6	1	1	1	1	1	1	36	1	6	1	1	0	0
275	9	4	0	2	1	2	1	0	2	2	0	0	0	1	0	0	0	1	0	1	2	2	0	1	2	0	0	1	0	1	10	3	2	3	2	9	1	1	1	1	1	1	29	2	8	1	1	0	0
276	6	1	0	2	1	0	2	2	0	2	0	2	0	0	2	2	0	1	2	2	2	0	0	0	0	2	0	0	0	2	23	5	4	10	4	0	3	3	1	3	3	3	26	2	6	1	1	1	0
277	7	2	0	2	1	2	1	0	1	0	0	0	0	0	0	0	0	0	0	2	2	2	0	2	2	2	0	0	2	2	13	4	0	7	2	7	1	2	1	3	1	1	55	2	3	1	1	0	0
278	7	2	0	2	1	2	0	0	2	0	0	0	2	2	1	0	0	0	0	0	0	2	1	1	2	1	0	1	1	1	9	3	1	3	2	10	1	1	1	1	1	1	37	3	3	4	1	1	0
279	6	1	0	2	1	2	0	0	0	1	0	1	2	2	0	1	0	1	1	2	1	2	0	0	2	1	0	1	2	2	16	6	2	5	3	8	2	3	1	1	2	1	36	2	5	2	1	0	1
280	9	4	0	2	1	2	0	0	2	0	0	0	0	1	0	0	0	0	0	0	1	2	0	0	2	1	0	1	0	0	3	1	0	1	1	9	1	1	1	1	1	1	39	2	3	1	1	1	0
282	8	3	0	16	3	2	0	0	1	1	0	0	0	2	0	0	0	0	0	1	1	2	0	0	1	1	0	0	1	0	5	2	1	2	0	8	1	1	1	1	1	1	34	3	4	6	1	1	0
283	6	1	0	2	1	2	1	1	2	2	0	1	1	2	0	0	0	1	1	1	1	2	0	0	1	1	0	1	1	1	14	5	3	4	2	9	2	3	2	1	1	1	30	2	5	1	1	0	0
284	7	2	0	2	1	2	0	2	2	0	0	0	0	2	0	0	0	0	0	2	2	2	0	0	2	0	0	0	0	1	7	4	0	3	0	10	1	2	1	1	1	1	27	2	5	1	1	1	1
285	6	1	0	2	1	2	2	2	2	0	0	0	0	2	2	0	0	0	0	0	2	2	0	0	2	0	0	0	0	0	8	4	0	4	0	10	1	2	1	1	1	1	26	3	4	1	1	1	1
286	8	2	0	2	1	2	1	2	2	2	0	1	0	2	2	0	1	0	0	2	2	2	1	2	1	0	0	2	0	0	18	4	5	5	4	9	3	2	1	1	3	1	34	2	5	2	1	0	0
287	6	1	0	2	1	2	0	1	2	1	0	0	0	2	0	0	0	1	0	0	1	2	0	1	2	1	0	0	0	1	7	3	1	2	1	10	1	1	1	1	1	1	32	2	5	4	1	0	0
288	10	4	0	2	1	2	1	1	2	1	0	0	0	2	0	0	0	0	0	0	1	2	0	1	2	0	0	0	0	0	5	2	1	1	1	10	1	1	1	1	1	1	32	2	5	4	1	0	0
289	6	1	0	2	1	2	1	0	2	2	0	1	0	0	0	0	0	0	0	2	0	2	0	2	2	2	0	0	2	2	14	2	3	7	2	8	2	1	2	3	1	1	31	1	7	2	1	0	0
290	7	2	0	16	3	2	0	2	2	0	0	0	1	1	0	0	0	0	0	1	2	2	0	0	2	1	0	0	2	1	10	7	0	3	0	9	1	3	1	1	1	1	15	1	7	6	1	1	0
291	10	5	0	16	3	2	0	1	2	1	0	0	1	2	0	0	0	0	0	1	2	2	0	0	2	1	0	2	1	1	11	5	1	3	2	10	1	3	1	1	1	1	39	1	4	1	1	1	0
292	8	3	0	16	3	2	0	0	2	0	0	0	0	2	0	0	0	0	0	1	1	2	0	0	2	0	0	0	1	0	3	2	0	1	0	10	1	1	1	1	1	1	37	2	4	5	1	1	0
293	8	3	0	2	1	2	2	0	2	0	0	0	1	2	0	0	0	0	0	1	1	2	0	1	2	1	0	1	1	1	10	3	0	5	2	10	1	1	1	1	1	1	38	3	4	5	1	1	1
294	6	1	0	2	1	1	1	2	1	1	1	1	1	1	1	2	1	1	0	1	1	2	0	1	1	1	0	2	1	2	21	6	3	6	6	6	3	3	2	2	3	1	41	3	5	2	1	0	0
295	9	4	0	16	3	2	2	1	2	2	0	0	2	1	1	1	0	0	0	2	2	2	0	0	1	2	0	0	2	2	19	7	2	9	1	8	3	3	1	3	1	1	39	3	6	3	1	1	0
296	10	5	0	2	1	2	2	2	2	2	2	2	2	2	2	0	2	2	1	2	2	2	1	1	2	2	0	1	1	0	29	9	7	8	5	10	3	3	1	3	3	1	62	1	5	1	1	0	0
297	8	3	0	3	1	2	0	0	2	1	0	0	0	2	1	0	0	0	0	0	2	2	0	0	1	1	0	0	0	0	5	2	1	2	0	9	1	1	1	1	1	1	46	2	8	3	1	0	1
298	7	2	0	16	3	2	2	2	1	2	0	1	2	2	2	1	2	2	0	2	1	2	2	0	2	2	0	1	2	2	28	9	7	10	2	9	3	3	1	3	1	1	48	3	6	3	1	1	0
299	6	1	0	2	1	2	0	0	2	1	0	1	0	2	0	0	0	0	0	0	0	2	0	0	2	0	0	0	0	0	2	0	2	0	0	10	1	1	1	1	1	1	27	2	4	3	1	1	0
300	10	5	0	2	1	2	0	1	2	0	0	0	2	2	0	0	0	0	1	0	1	2	0	0	0	0	0	0	1	0	6	5	0	0	1	8	1	3	1	1	1	1	39	3	7	2	1	1	0
301	10	4	0	2	1	0	1	0	0	1	2	1	0	0	2	0	0	0	1	0	2	1	1	0	2	1	0	2	1	0	15	3	3	4	5	3	2	1	2	1	3	3	39	2	6	1	1	1	0
303	8	3	0	2	1	2	1	2	2	0	0	0	0	2	0	0	0	0	0	1	1	2	0	1	1	1	0	1	1	1	10	4	0	4	2	9	1	2	1	1	1	1	32	2	4	2	1	1	0
305	6	1	0	2	1	1	1	1	1	1	0	1	0	1	1	1	1	0	1	1	1	1	1	1	1	2	0	0	1	2	17	3	4	7	3	5	3	1	1	3	2	2	29	2	6	1	1	0	0
306	9	4	0	2	1	1	0	1	1	1	0	1	0	1	1	1	0	0	1	0	1	1	0	1	1	2	0	1	0	1	12	2	2	4	4	5	1	1	1	1	3	2	48	2	4	2	1	1	0
307	6	1	0	2	1	1	1	0	1	1	0	2	1	1	1	1	0	1	2	1	1	1	1	0	1	2	0	1	1	2	19	4	4	7	4	5	3	2	1	3	3	2	24	2	2	2	1	0	0
308	7	2	0	2	1	1	0	1	1	0	0	1	0	1	0	1	0	0	1	0	0	1	0	0	1	2	0	0	0	1	7	1	1	3	2	5	1	1	1	1	1	2	42	3	5	2	1	0	0
309	9	4	0	2	1	2	2	0	1	2	0	2	1	2	0	0	0	1	0	1	2	2	1	2	2	1	0	1	1	0	17	5	5	4	3	9	3	3	1	1	2	1	29	2	6	1	1	1	0
310	10	5	0	2	1	2	0	0	2	1	1	0	0	1	2	0	0	1	0	1	0	2	0	0	2	0	0	0	1	1	8	2	1	4	1	9	1	1	1	1	1	1	44	3	4	4	1	1	0
311	10	5	0	2	1	2	0	0	2	0	0	0	0	1	0	0	0	0	0	2	0	2	0	0	2	0	0	0	2	0	4	2	0	2	0	9	1	1	1	1	1	1	33	2	4	1	1	0	0
312	8	3	0	2	1	2	0	0	2	0	1	0	1	2	0	2	0	0	0	1	1	2	0	0	2	0	0	0	1	1	8	3	0	2	3	10	1	1	1	1	2	1	44	3	6	4	1	1	1
313	9	4	0	2	1	1	1	2	2	2	0	1	1	2	2	0	1	1	1	2	2	1	1	2	0	0	0	1	2	1	23	8	5	6	4	6	3	3	1	2	3	1	31	2	5	1	1	0	0
314	6	1	0	2	1	1	0	0	1	0	0	1	0	1	0	1	0	0	1	0	0	1	0	0	1	1	0	0	0	1	5	0	1	2	2	5	1	1	1	1	1	2	53	2	5	2	1	1	0
315	10	5	0	2	1	2	0	1	2	0	0	0	0	1	0	0	0	0	0	1	1	2	2	1	2	1	0	1	0	1	9	2	2	3	2	9	1	1	1	1	1	1	43	2	3	2	1	1	0
316	6	1	0	2	1	2	1	2	2	2	0	1	0	2	0	0	0	0	1	2	1	2	1	0	2	0	0	0	1	0	12	4	4	3	1	10	1	2	1	1	1	1	27	3	6	2	1	1	0
318	10	5	0	2	1	2	0	0	0	0	0	2	0	2	0	0	0	0	0	0	0	2	0	0	2	0	0	0	0	0	2	0	2	0	0	8	1	1	1	1	1	1	35	2	5	1	1	1	0
319	8	3	0	2	1	2	0	0	2	0	1	0	0	2	0	0	2	0	0	1	1	2	0	1	2	0	0	0	1	1	8	2	2	2	2	10	1	1	1	1	1	1	39	2	5	1	1	0	0
320	9	4	0	2	1	2	1	2	2	0	1	1	1	2	2	2	0	1	1	2	2	1	0	1	2	1	0	1	2	1	22	8	1	7	6	9	3	3	1	3	3	1	27	2	6	2	1	0	0
321	9	4	0	2	1	2	0	0	2	0	0	0	0	2	1	0	0	1	0	2	2	2	0	0	2	0	2	0	2	0	10	5	2	3	0	10	1	3	1	1	1	1	39	3	4	2	1	1	0
322	9	4	0	2	1	2	0	1	2	0	0	0	0	1	0	0	0	1	0	0	1	2	0	0	2	1	0	1	0	2	7	3	0	3	1	9	1	1	1	1	1	1	43	3	4	2	1	1	0
323	9	4	0	2	1	2	2	1	1	2	0	0	1	2	2	0	2	1	0	2	2	1	2	2	2	2	0	1	0	2	24	5	6	10	3	8	3	3	1	3	2	1	39	1	2	1	1	0	0
324	6	3	0	2	1	2	1	2	1	0	1	1	2	2	1	0	0	0	0	1	1	0	1	0	2	0	0	1	1	1	14	6	2	4	2	7	2	3	1	1	1	1	36	2	4	2	1	1	0
325	9	4	0	2	1	2	0	1	2	0	0	0	0	1	0	0	0	0	0	2	2	2	0	0	2	2	0	0	2	0	9	5	0	4	0	9	1	3	1	1	1	1	43	1	5	1	1	1	0
327	6	1	0	2	1	2	1	0	2	0	0	1	0	2	0	0	0	0	0	1	1	2	0	1	2	1	0	0	2	0	8	3	1	3	1	10	1	1	1	1	1	1	36	3	5	5	1	0	0
328	10	5	0	2	1	2	0	1	1	0	0	0	0	1	0	0	0	0	0	0	1	2	0	0	1	1	0	1	0	0	4	2	0	1	1	7	1	1	1	1	1	1	30	2	4	1	1	0	1
329	6	1	0	2	1	2	2	1	1	2	1	2	0	1	2	1	0	0	1	2	2	2	2	2	2	2	0	1	2	2	27	5	6	10	6	8	3	3	1	3	3	1	26	2	4	1	1	0	0
330	9	4	0	2	1	2	2	2	0	0	2	2	1	2	1	1	1	2	1	0	2	2	2	0	2	1	0	0	2	2	24	9	5	6	4	8	3	3	1	2	3	1	44	2	4	3	1	1	0
331	10	5	0	2	1	2	0	0	2	0	1	0	0	1	0	0	0	0	1	0	1	2	2	1	2	0	0	1	1	0	8	2	2	0	4	9	1	1	1	1	3	1	43	2	4	1	1	1	0
332	10	5	0	2	1	1	1	0	1	1	0	1	0	0	0	0	0	0	0	1	1	2	1	1	1	1	0	1	0	0	9	1	3	3	2	5	1	1	2	1	1	2	47	2	3	2	1	1	0
333	6	1	0	2	1	2	2	2	2	1	0	0	0	2	2	0	0	0	0	2	2	2	0	1	2	1	0	1	1	1	16	5	1	8	2	10	2	3	1	3	1	1	25	2	4	5	1	0	0
336	6	1	0	2	1	2	1	0	2	1	1	0	0	2	0	0	0	0	0	2	0	2	0	0	0	2	0	0	2	0	9	2	1	5	1	8	1	1	1	1	1	1	28	2	5	2	1	0	0
337	8	3	0	2	1	2	0	0	2	0	0	0	0	2	0	0	0	0	0	0	1	2	0	0	2	0	0	0	0	0	1	1	0	0	0	10	1	1	1	1	1	1	28	2	5	2	1	1	0
338	10	5	0	2	1	1	1	1	1	1	0	0	1	1	1	0	1	0	0	0	1	2	0	0	1	1	0	0	1	0	9	4	2	3	0	6	1	2	1	1	1	1	49	1	4	4	1	0	1
339	6	1	0	2	1	2	1	0	1	1	0	1	0	1	1	1	1	1	0	2	1	2	0	2	1	1	0	1	2	1	17	4	3	6	4	7	3	2	2	2	3	1	29	2	5	1	1	0	0
341	6	1	0	2	1	2	0	1	2	1	0	2	0	0	0	0	0	0	0	0	1	2	1	0	2	1	0	0	1	1	9	3	4	2	0	8	1	1	1	1	1	1	34	2	5	2	1	0	0
342	9	4	0	25	5	2	2	0	2	0	0	0	1	2	1	0	0	0	0	1	2	2	0	0	2	1	0	0	1	1	10	4	0	6	0	10	1	2	1	2	1	1	35	2	4	5	1	0	0
343	10	5	0	2	1	2	0	0	2	0	0	0	0	2	0	0	0	0	0	2	2	2	0	0	2	0	0	0	0	1	5	2	0	3	0	10	1	1	1	1	1	1	42	2	4	3	1	0	0
345	7	2	0	2	1	2	0	1	2	0	0	0	0	1	0	0	0	0	0	1	1	2	0	0	1	1	0	0	1	1	6	3	0	3	0	8	1	1	1	1	1	1	24	2	3	1	1	1	0
346	10	5	0	3	1	2	0	0	2	0	1	1	0	2	0	0	0	0	0	1	1	2	0	0	2	0	0	1	0	1	6	1	1	2	2	10	1	1	1	1	1	1	43	2	3	1	1	1	1
347	10	5	0	3	1	2	0	0	2	1	0	1	0	2	0	0	0	0	0	0	0	2	2	0	2	1	0	0	0	1	6	0	4	2	0	10	1	1	1	1	1	1	35	2	5	2	1	0	0
349	10	5	0	3	1	2	0	1	2	1	1	1	1	2	0	0	0	1	0	2	2	2	0	2	2	1	0	2	2	1	18	7	2	4	5	10	3	3	1	1	3	1	32	2	6	1	1	1	0
350	8	4	0	2	1	2	0	2	1	1	0	0	1	2	0	0	0	0	0	1	0	2	0	1	2	1	0	0	0	1	8	3	1	3	1	9	1	1	1	1	1	1	29	2	4	2	1	0	0
352	6	1	0	2	1	2	0	1	2	1	0	0	0	2	0	0	0	0	0	0	0	2	0	0	2	1	0	1	0	0	4	1	1	1	1	10	1	1	1	1	1	1	32	2	3	1	1	1	0
353	7	1	0	3	1	2	0	0	2	2	1	0	0	2	1	0	0	0	0	2	0	2	1	0	2	1	0	0	2	0	10	2	3	4	1	10	1	1	2	1	1	1	24	2	4	1	1	0	0
354	10	5	0	2	1	2	0	1	2	0	0	0	0	1	0	0	0	0	1	0	1	1	0	0	1	0	0	0	0	0	3	2	0	0	1	7	1	1	1	1	1	1	47	3	3	5	1	1	0
355	10	5	0	2	1	2	1	2	2	2	0	1	2	2	2	0	0	2	0	2	2	2	0	0	2	1	0	0	1	1	19	9	3	7	0	10	3	3	2	3	1	1	36	2	4	2	1	1	0
356	8	3	0	2	1	2	0	1	2	0	0	0	1	1	1	0	0	0	0	2	2	2	1	1	2	0	0	0	2	0	11	6	1	3	1	9	1	3	1	1	1	1	32	2	4	1	1	1	0
357	7	2	0	2	1	2	0	1	2	0	0	0	0	2	0	0	0	0	0	0	0	2	0	0	2	0	0	0	0	0	1	1	0	0	0	10	1	1	1	1	1	1	32	2	4	2	1	1	0
358	8	3	0	2	1	2	0	1	2	1	0	0	0	2	0	0	0	0	0	1	1	2	0	0	2	1	0	0	0	1	6	2	1	3	0	10	1	1	1	1	1	1	34	2	5	2	1	0	0
359	8	3	0	2	1	2	2	0	2	1	0	1	1	2	0	0	0	0	0	2	0	2	1	0	2	1	0	0	0	1	10	1	3	6	0	10	1	1	2	2	1	1	44	2	4	1	1	0	1
360	9	4	0	2	1	2	1	0	1	2	1	0	1	2	0	0	0	1	1	2	2	2	0	2	1	1	0	2	2	2	20	6	2	6	6	8	3	3	1	2	3	1	30	3	6	3	1	0	0
361	10	5	0	2	1	1	0	0	2	0	0	0	0	1	0	0	0	0	0	0	1	0	0	0	1	1	0	0	0	0	2	1	0	1	0	5	1	1	1	1	1	2	36	2	4	4	1	1	0
365	8	3	0	2	1	2	0	1	1	1	0	2	0	1	0	0	1	0	0	1	1	2	0	0	2	1	0	0	1	1	10	3	4	3	0	8	1	1	1	1	1	1	43	2	6	1	1	1	0
366	8	3	0	2	1	1	0	2	2	1	0	0	1	2	0	0	2	0	0	1	2	2	0	1	2	1	1	2	1	0	15	6	4	2	3	9	2	3	1	1	2	1	35	1	4	1	1	1	0
367	10	5	0	2	1	2	2	0	1	0	0	0	0	1	1	0	0	0	0	2	1	2	1	0	2	0	0	1	0	1	9	1	1	6	1	8	1	1	1	2	1	1	36	1	5	1	1	1	0
368	9	4	0	2	1	1	1	1	1	2	0	2	0	0	2	1	2	1	1	2	2	0	2	1	2	2	1	1	0	0	24	4	9	7	4	4	3	2	1	3	3	3	35	2	9	2	1	0	0
369	9	4	0	2	1	2	0	0	1	0	0	0	1	1	0	1	0	0	1	1	1	2	0	1	2	1	0	1	0	1	9	2	0	3	4	8	1	1	1	1	3	1	28	2	4	2	1	0	0
370	9	4	0	2	1	2	1	1	2	1	0	0	0	0	0	0	0	0	0	2	0	2	0	0	2	0	0	0	0	0	5	1	1	3	0	8	1	1	1	1	1	1	39	2	5	1	1	1	0
371	8	3	0	2	1	2	2	0	1	1	0	1	0	0	2	0	0	0	1	2	2	1	1	1	1	2	0	0	0	1	16	2	3	9	2	5	2	1	2	3	1	2	28	2	4	2	1	0	0
372	6	1	0	2	1	2	2	0	2	2	0	1	2	2	0	0	0	0	0	2	0	2	1	2	2	2	0	1	2	2	19	4	4	8	3	10	3	2	1	3	2	1	24	2	3	2	1	0	1
373	7	2	0	16	3	2	2	0	2	0	0	0	0	2	0	0	0	0	0	0	0	2	0	0	2	0	0	0	0	2	4	0	0	4	0	10	1	1	1	1	1	1	49	2	4	2	1	1	1
375	10	5	0	2	1	2	0	0	2	0	0	0	0	2	0	0	0	0	0	0	1	2	0	0	2	0	0	1	0	0	2	1	0	0	1	10	1	1	1	1	1	1	49	2	4	1	1	1	0
377	8	3	0	3	1	2	0	0	2	0	0	0	0	0	0	1	0	0	0	1	0	2	0	0	1	2	0	2	0	2	8	0	0	5	3	7	1	1	1	1	2	1	25	2	6	1	1	1	0
378	8	3	0	2	1	2	0	1	2	0	0	1	1	1	0	1	0	0	0	1	1	1	0	1	1	1	0	1	0	1	10	3	1	3	3	7	1	1	1	1	2	1	46	3	5	3	0	1	0
379	10	5	0	2	1	2	0	1	0	0	0	0	0	0	0	0	2	0	0	2	2	2	0	0	0	2	0	0	0	0	9	3	2	4	0	4	1	1	1	1	1	3	28	2	6	2	1	0	0
380	8	3	0	2	1	2	0	2	1	1	1	0	1	2	1	0	0	2	0	1	2	2	1	2	2	0	0	2	2	0	18	9	2	2	5	9	3	3	1	1	3	1	25	2	10	4	1	1	1
381	8	3	0	2	1	2	1	0	2	0	0	0	0	1	2	0	0	0	0	1	0	2	0	0	2	1	0	0	1	1	7	1	0	6	0	9	1	1	1	2	1	1	30	3	4	1	1	0	0
382	6	1	0	16	3	2	1	0	2	1	0	0	1	2	2	0	0	0	0	1	1	2	0	0	2	0	0	0	1	1	9	3	1	5	0	10	1	1	1	1	1	1	37	3	4	6	1	0	1
384	6	1	0	2	1	2	1	0	2	1	0	0	0	2	2	0	0	0	0	2	1	2	1	1	2	0	0	0	1	1	11	2	2	6	1	10	1	1	1	2	1	1	49	3	8	2	0	0	0
385	7	2	0	2	1	2	0	2	2	0	0	1	0	2	2	0	0	0	0	0	0	2	1	0	2	2	0	2	0	0	10	2	2	4	2	10	1	1	1	1	1	1	39	2	5	6	1	1	0
386	7	2	0	25	5	2	1	1	2	2	1	1	2	2	1	0	1	2	0	2	2	2	1	1	2	0	1	0	1	1	21	8	6	5	2	10	3	3	1	1	1	1	36	2	3	3	1	0	0
387	9	4	0	2	1	1	0	0	1	0	1	1	0	1	0	1	1	0	1	1	0	1	0	0	1	1	0	0	1	1	9	1	2	3	3	5	1	1	1	1	2	2	42	3	3	2	1	1	0
388	6	1	0	3	1	2	0	0	1	0	0	0	1	2	0	0	0	0	0	0	1	2	0	0	1	1	0	0	0	0	3	2	0	1	0	8	1	1	1	1	1	1	47	1	5	1	1	1	1
391	7	2	0	2	1	2	1	0	2	0	0	0	1	2	1	0	0	0	0	1	2	2	0	1	2	1	0	0	0	0	8	3	0	4	1	10	1	1	1	1	1	1	40	3	8	5	1	0	0
392	7	2	0	2	1	1	0	1	1	1	0	2	1	1	0	1	0	0	1	1	1	1	0	1	1	2	0	0	0	2	14	3	3	5	3	5	2	1	2	1	2	2	45	2	2	1	1	0	1
393	7	2	0	25	5	2	0	0	2	0	0	0	0	2	1	0	0	0	0	0	0	2	0	0	2	1	0	0	0	0	2	0	0	2	0	10	1	1	1	1	1	1	40	3	3	4	1	0	0
394	11	5	0	2	1	2	2	0	2	0	2	0	2	0	2	0	2	0	0	2	2	2	1	0	2	1	0	2	0	0	18	4	3	7	4	8	3	2	2	3	3	1	41	2	5	3	0	1	0
397	7	2	0	2	1	2	0	1	2	0	0	0	0	2	1	2	2	0	0	0	2	2	0	0	2	0	0	2	0	0	10	3	2	1	4	10	1	1	1	1	3	1	38	2	4	2	1	0	0
399	8	3	0	2	1	1	2	0	2	2	1	2	2	1	2	1	2	1	0	1	0	0	2	1	1	2	0	2	2	1	26	5	8	8	5	5	3	3	1	3	3	2	34	2	3	1	1	0	0
400	7	2	0	6	1	2	0	0	2	1	0	0	0	2	0	0	0	0	0	1	1	2	0	0	2	1	0	0	0	0	4	1	1	2	0	10	1	1	1	1	1	1	26	2	4	3	1	0	0
401	6	1	0	6	1	2	0	0	1	0	0	1	0	1	0	1	0	0	0	1	1	2	0	0	1	1	0	1	1	1	8	2	1	3	2	7	1	1	1	1	1	1	29	3	5	5	1	1	1
403	7	2	0	6	1	2	1	1	2	2	0	0	1	2	1	1	0	0	1	2	1	2	0	0	2	1	0	1	1	1	15	4	2	6	3	10	2	2	1	2	2	1	39	2	5	2	1	0	0
404	9	4	0	6	1	2	0	0	2	0	0	0	1	2	0	0	0	0	0	0	2	2	0	0	2	0	0	0	0	0	3	3	0	0	0	10	1	1	1	1	1	1	39	2	4	1	1	1	0
405	10	5	0	6	1	2	1	0	2	0	0	1	2	2	0	0	0	0	0	1	0	2	0	1	2	0	0	0	1	2	9	3	1	4	1	10	1	1	1	1	1	1	46	3	6	3	1	1	1
406	8	3	0	2	1	2	0	0	2	0	0	0	2	2	0	0	0	0	0	1	0	2	0	0	2	0	0	0	2	1	6	4	0	2	0	10	1	2	1	1	1	1	52	3	7	4	1	0	0
410	6	1	0	6	1	2	0	0	2	0	0	0	0	2	0	0	0	0	0	1	2	2	0	0	2	0	0	1	0	0	4	2	0	1	1	10	1	1	1	1	1	1	27	3	4	3	1	1	0
411	7	2	0	6	1	2	1	0	1	1	0	0	1	2	0	0	1	0	0	2	2	2	0	0	2	1	0	0	1	1	11	4	2	5	0	9	1	2	1	1	1	1	38	2	4	4	1	0	1
412	7	2	0	25	5	2	0	2	2	0	2	0	1	2	0	0	0	0	0	1	1	2	1	0	2	1	0	1	1	1	12	5	1	3	3	10	1	3	1	1	2	1	33	2	3	1	1	0	1
413	10	5	0	2	1	2	1	0	2	0	0	0	0	2	1	0	0	0	0	1	1	2	0	0	2	1	0	1	0	0	6	1	0	4	1	10	1	1	1	1	1	1	52	1	4	2	0	1	0
414	7	2	0	6	1	2	0	2	2	0	0	0	0	2	1	0	0	0	0	0	0	2	0	0	2	0	0	0	0	0	3	2	0	1	0	10	1	1	1	1	1	1	46	2	5	3	1	0	0
416	10	5	0	6	1	2	1	0	2	1	0	1	1	1	2	0	1	0	0	0	1	2	1	0	1	1	0	1	1	1	13	3	4	5	1	8	1	1	1	1	1	1	31	2	3	1	1	0	0
417	8	3	0	6	1	2	0	1	2	0	0	0	2	2	0	0	0	0	0	2	2	2	0	0	2	1	0	0	1	0	9	6	0	3	0	10	1	3	1	1	1	1	41	2	4	2	1	1	0
418	6	1	0	25	5	0	0	1	1	0	1	1	0	0	0	1	1	0	2	0	0	1	1	0	1	1	1	0	0	1	11	1	4	2	4	3	1	1	1	1	3	3	42	1	4	1	1	0	0
420	7	2	0	25	5	0	0	0	0	2	0	0	2	1	2	0	1	0	0	2	1	2	1	2	2	1	0	0	2	2	18	5	4	7	2	5	3	3	1	3	1	2	25	1	4	1	1	0	0
421	8	3	0	6	1	2	0	0	2	0	0	0	0	2	0	0	0	0	0	0	2	2	0	0	2	2	0	0	0	0	4	2	0	2	0	10	1	1	1	1	1	1	29	2	6	1	1	0	0
423	6	1	0	6	1	2	0	0	1	1	0	0	2	2	1	0	0	0	0	2	2	2	0	0	2	1	0	1	2	0	12	6	1	4	1	9	1	3	1	1	1	1	44	3	5	2	1	1	0
424	10	5	0	25	5	1	0	1	2	1	0	0	0	1	0	0	0	0	1	1	1	2	0	0	2	1	0	2	0	0	8	2	1	2	3	8	1	1	1	1	2	1	36	3	4	6	1	0	0
425	9	4	0	6	1	1	0	1	1	0	0	1	1	1	1	1	0	0	1	0	0	1	0	0	1	1	0	1	0	1	9	2	1	3	3	5	1	1	1	1	2	2	35	2	3	2	1	1	0
426	7	2	0	25	5	2	2	1	2	0	0	0	0	2	0	0	0	0	0	1	2	2	0	0	2	0	0	0	0	0	6	3	0	3	0	10	1	1	1	1	1	1	35	2	4	3	1	1	0
427	7	2	0	25	5	2	0	0	2	0	0	0	0	2	0	0	0	0	0	1	0	2	0	0	2	0	0	0	0	2	3	0	0	3	0	10	1	1	1	1	1	1	33	3	4	6	1	0	1
428	7	2	0	25	5	2	1	1	2	0	0	0	2	2	2	0	0	1	0	2	2	2	1	0	2	1	0	0	1	1	15	7	1	7	0	10	2	3	1	3	1	1	30	2	4	2	1	0	0
429	6	1	0	25	5	2	0	1	2	0	0	0	1	2	2	0	0	0	0	2	1	2	0	0	2	1	0	0	2	0	10	5	0	5	0	10	1	3	1	1	1	1	34	1	2	1	1	1	0
430	6	1	0	25	5	2	0	2	2	1	0	0	1	2	0	0	0	0	0	2	2	2	0	0	2	1	0	0	1	0	10	6	1	3	0	10	1	3	1	1	1	1	33	2	3	2	1	0	0
431	7	2	0	25	5	2	0	2	2	0	0	0	0	2	1	0	0	0	0	1	1	2	0	0	2	0	0	0	0	0	5	3	0	2	0	10	1	1	1	1	1	1	36	2	3	2	1	0	0
432	10	5	0	6	1	1	1	1	1	0	1	1	0	0	0	1	0	0	1	0	1	0	0	0	1	1	0	1	0	1	10	2	1	3	4	3	1	1	1	1	3	3	41	2	4	2	1	1	0
435	10	5	0	6	1	1	1	0	2	2	1	1	2	1	2	0	2	0	0	2	1	2	1	0	2	2	0	2	0	1	20	3	6	8	3	8	3	1	1	3	2	1	34	2	5	1	1	0	1
436	7	2	0	25	5	1	1	1	1	2	1	1	2	2	1	1	1	2	0	1	1	1	1	2	1	1	0	2	1	0	22	7	5	4	6	6	3	3	1	1	3	1	28	1	5	1	1	0	0
437	10	5	0	6	1	2	0	0	2	0	0	0	0	2	0	0	0	0	0	0	1	2	0	0	2	0	0	0	1	0	2	2	0	0	0	10	1	1	1	1	1	1	37	2	5	4	1	0	1
438	11	4	0	25	5	1	2	2	1	2	1	2	1	0	2	0	1	2	0	2	2	1	2	2	0	2	0	1	2	2	30	9	7	10	4	3	3	3	1	3	3	3	18	2	4	2	1	1	1
439	10	3	0	6	1	1	0	0	1	0	1	1	1	1	1	1	0	0	1	0	1	1	0	0	1	1	0	0	0	1	9	2	1	3	3	5	1	1	1	1	2	2	36	2	4	2	1	0	1
442	8	3	0	25	5	2	1	0	2	1	0	0	1	2	1	0	2	1	0	1	1	2	2	1	1	1	0	1	2	1	17	5	5	5	2	9	3	3	1	1	1	1	32	2	3	4	1	0	0
443	9	4	0	6	1	2	2	2	2	2	0	2	0	2	2	0	0	2	0	2	2	2	2	0	2	1	1	0	2	1	23	8	7	8	0	10	3	3	1	3	1	1	79	2	4	6	0	0	0
445	7	2	0	6	1	2	2	2	2	2	0	0	2	2	0	0	0	2	0	0	2	2	0	0	2	0	0	2	2	0	16	10	2	2	2	10	2	3	1	1	1	1	26	2	4	1	1	0	0
446	9	4	0	25	5	2	1	1	2	1	0	0	0	2	0	0	0	0	0	1	1	2	0	0	2	1	0	2	0	0	8	2	1	3	2	10	1	1	1	1	1	1	41	2	2	2	1	0	0
447	10	5	0	25	5	2	0	0	2	0	1	0	1	2	0	0	0	0	0	1	1	2	0	1	2	1	0	1	1	1	9	3	0	3	3	10	1	1	1	1	2	1	33	3	4	4	1	0	0
448	9	4	0	6	1	2	0	1	2	0	0	0	0	1	0	0	0	1	0	1	1	2	1	0	2	1	0	0	0	0	6	3	1	2	0	9	1	1	1	1	1	1	27	2	3	2	1	1	0
451	6	1	0	6	1	1	0	0	2	0	0	1	0	1	0	0	0	0	0	2	2	2	1	0	2	1	0	0	0	1	8	2	2	4	0	8	1	1	1	1	1	1	33	3	5	3	1	0	0
452	7	2	0	25	5	2	1	1	2	0	0	0	0	2	1	0	0	0	0	1	1	2	0	1	2	1	0	1	1	1	10	3	0	5	2	10	1	1	1	1	1	1	31	2	3	1	1	1	0
453	6	1	0	6	1	2	0	0	2	0	0	0	1	2	0	0	0	0	0	0	0	2	0	0	2	1	0	1	0	0	3	1	0	1	1	10	1	1	1	1	1	1	38	3	4	4	1	0	0
454	9	4	0	25	5	2	0	0	2	0	0	0	0	2	1	0	0	0	0	1	1	2	0	0	1	1	0	0	1	1	6	2	0	4	0	9	1	1	1	1	1	1	41	2	4	5	0	0	1
455	9	4	0	6	1	2	0	1	2	0	0	0	1	2	0	0	0	0	0	0	0	2	0	0	2	1	0	0	0	0	3	2	0	1	0	10	1	1	1	1	1	1	47	3	5	2	1	1	0
456	7	2	0	25	5	2	0	1	2	1	0	0	0	2	0	0	0	0	0	1	1	2	1	1	2	0	0	0	0	0	6	2	2	1	1	10	1	1	1	1	1	1	32	2	5	3	1	0	1
457	8	3	0	3	1	2	0	0	2	0	0	0	0	2	1	0	0	0	0	1	1	2	0	0	2	0	0	1	1	0	5	2	0	2	1	10	1	1	1	1	1	1	24	1	4	1	1	1	1
458	7	2	0	25	5	2	0	0	2	1	1	1	2	2	0	0	1	0	0	1	1	2	1	0	2	0	0	0	0	1	10	3	4	2	1	10	1	1	1	1	1	1		1	4	3	0	0	0
461	10	5	0	2	1	1	1	0	2	0	1	1	1	2	1	0	1	1	0	2	1	2	1	0	1	1	0	1	0	1	14	3	3	6	2	8	2	1	2	2	1	1	43	3	4	2	1	0	0
465	9	4	0	6	1	2	0	0	2	1	0	0	1	1	0	0	0	0	0	1	1	2	0	0	1	0	0	0	0	1	5	2	1	2	0	8	1	1	1	1	1	1	45	1	3	1	1	1	0
466	9	4	0	6	1	2	0	0	1	1	0	0	0	1	2	0	0	1	0	1	1	2	1	0	1	1	0	1	1	0	10	3	2	4	1	7	1	1	1	1	1	1	34	3	4	4	1	1	0
467	6	1	0	6	1	1	1	0	1	0	0	1	0	0	0	1	0	0	1	1	0	1	0	0	1	2	0	0	0	1	8	0	1	5	2	4	1	1	1	1	1	3	33	2	4	1	1	0	0
468	7	2	0	25	5	2	1	0	2	0	0	0	0	2	1	0	0	0	0	1	1	2	0	0	1	0	0	1	0	1	6	1	0	4	1	9	1	1	1	1	1	1	34	2	4	3	1	1	0
469	8	4	0	6	1	2	1	0	2	0	0	1	0	2	2	0	0	0	0	1	0	2	0	0	2	1	0	1	2	1	10	2	1	6	1	10	1	1	1	2	1	1	48	1	3	4	1	1	1
470	8	3	0	6	1	2	2	0	2	0	0	1	0	2	2	0	0	0	0	2	1	2	0	0	1	1	0	1	1	1	12	2	1	8	1	9	1	1	1	3	1	1	26	2	3	2	1	1	0
471	6	1	0	25	5	2	0	1	2	1	0	0	2	2	0	0	0	0	0	2	2	2	1	0	2	1	0	1	0	0	11	5	2	3	1	10	1	3	1	1	1	1	35	3	5	5	1	1	0
472	7	2	0	6	1	2	0	0	2	0	0	0	2	2	0	0	0	0	0	0	0	2	0	0	2	0	0	0	0	0	2	2	0	0	0	10	1	1	1	1	1	1	43	2	3	5	0	1	1
473	7	2	0	25	5	2	0	0	2	0	0	0	0	2	0	0	0	0	0	0	1	2	0	0	2	0	0	0	0	0	1	1	0	0	0	10	1	1	1	1	1	1		1	4	5	1	0	0
474	9	4	0	6	1	2	0	0	2	0	0	0	0	1	0	0	0	0	0	1	1	2	0	1	1	1	0	1	0	1	6	1	0	3	2	8	1	1	1	1	1	1	44	2	4	2	1	1	0
475	10	5	0	25	5	1	1	2	2	1	2	1	1	2	2	0	1	2	0	2	2	2	0	1	1	1	0	0	1	2	22	8	3	8	3	8	3	3	2	3	2	1	30	3	3	1	1	1	0
476	6	1	0	25	5	2	0	1	2	0	0	0	1	2	0	0	0	0	0	0	1	2	0	1	2	1	0	2	2	0	9	5	0	1	3	10	1	3	1	1	2	1	36	3	4	4	1	0	0
477	6	1	0	6	1	2	1	1	2	1	2	0	0	0	2	0	0	0	0	2	0	2	0	0	2	0	0	2	2	0	13	3	1	5	4	8	1	1	1	1	3	1	39	2	4	2	1	1	0
478	9	4	0	6	1	2	1	1	1	0	0	1	0	2	2	0	1	1	1	1	2	1	1	2	2	1	0	1	2	1	19	6	3	6	4	8	3	3	2	2	3	1	39	3	3	2	1	1	0
479	6	1	0	25	5	2	0	1	2	0	0	1	0	2	0	0	0	0	0	0	1	2	1	0	2	1	0	0	0	0	5	2	2	1	0	10	1	1	1	1	1	1	35	3	4	6	1	0	0
480	6	1	0	25	5	2	0	0	2	0	0	0	0	2	0	0	0	0	0	0	0	2	0	0	2	1	0	0	1	0	2	1	0	1	0	10	1	1	1	1	1	1		2	4	3	1	1	1
481	6	1	0	25	5	1	0	0	2	1	0	0	0	2	0	0	0	0	0	0	0	2	0	0	2	1	0	0	0	0	2	0	1	1	0	9	1	1	1	1	1	1	40	3	4	6	0	0	1
482	9	4	0	25	5	2	1	0	2	0	1	0	1	2	1	0	0	1	0	1	1	2	0	0	2	1	0	2	1	1	12	4	0	5	3	10	1	2	1	1	2	1	43	2	5	1	1	1	1
483	10	5	0	25	5	2	0	0	2	0	0	0	0	1	0	0	0	0	0	1	0	2	0	0	2	1	0	0	0	0	2	0	0	2	0	9	1	1	1	1	1	1	40	3	4	6	0	1	1
486	6	1	0	25	5	2	0	0	2	1	0	0	0	1	0	0	0	0	0	0	0	2	0	0	2	1	0	0	0	0	2	0	1	1	0	9	1	1	1	1	1	1		3	6	5	1	0	0
487	6	1	0	25	5	2	0	0	2	1	0	0	0	2	0	0	0	0	0	1	0	2	0	0	2	1	0	0	0	0	3	0	1	2	0	10	1	1	1	1	1	1	40	3	3	5	0	0	0
488	8	3	0	6	1	2	0	1	2	1	0	2	2	2	0	0	0	0	0	1	1	2	0	1	2	1	0	2	1	0	13	5	3	2	3	10	1	3	2	1	2	1	61	2	3	1	0	0	0
490	9	4	0	6	1	2	0	2	2	1	0	0	2	2	0	0	0	0	0	1	1	2	1	2	2	2	0	0	1	0	13	6	2	3	2	10	1	3	1	1	1	1	38	2	4	1	1	1	0
491	10	5	0	6	1	1	0	0	2	1	0	1	1	1	0	1	0	0	0	1	1	2	1	0	1	2	0	1	0	0	10	2	3	3	2	7	1	1	2	1	1	1	37	2	5	2	1	0	0
492	8	3	0	6	1	2	1	1	2	1	0	1	2	1	0	0	0	2	0	1	2	2	1	0	1	1	0	0	2	1	16	9	3	4	0	8	2	3	2	1	1	1	39	3	5	6	1	1	0
493	8	3	0	6	1	1	1	1	1	1	0	2	1	1	1	1	1	0	1	1	1	1	1	1	1	1	1	0	1	1	18	4	6	5	3	5	3	2	1	1	2	2	34	3	4	2	1	0	0
494	9	4	0	6	1	2	0	2	1	0	1	0	1	2	0	1	0	2	0	2	0	2	0	1	1	0	0	2	0	1	13	5	0	3	5	8	1	3	1	1	3	1	49	2	3	2	1	0	0
495	9	3	0	3	1	2	2	1	2	0	0	0	0	0	0	0	0	0	0	1	0	2	1	0	1	0	0	0	1	1	7	2	1	4	0	7	1	1	1	1	1	1	28	1	5	1	1	0	0
496	8	3	0	6	1	2	0	0	2	0	2	1	0	2	1	0	2	0	0	1	0	2	0	0	2	1	0	0	0	1	9	0	3	4	2	10	1	1	2	1	1	1	45	3	3	3	1	1	0
497	6	1	1	6	1	2	0	2	1	0	0	0	2	2	2	0	0	1	0	2	2	2	0	0	2	2	0	0	2	2	17	9	0	8	0	9	3	3	1	3	1	1	35	3	4	2	1	1	0
498	9	4	0	6	1	2	0	1	2	0	0	0	1	2	0	0	0	0	0	1	1	2	0	1	1	1	0	0	1	1	8	4	0	3	1	9	1	2	1	1	1	1	62	3	3	2	0	0	0
499	7	2	0	6	1	2	2	2	2	1	1	1	2	1	2	0	1	1	0	2	1	2	1	2	2	1	0	2	2	1	25	8	4	8	5	9	3	3	1	3	3	1	32	2	3	1	1	0	0
500	8	3	0	6	1	2	2	2	2	1	2	1	0	2	2	0	1	1	0	2	1	1	2	0	1	1	2	0	1	0	21	5	7	7	2	8	3	3	1	3	1	1	42	2	3	1	1	1	0
501	9	4	0	6	1	2	0	0	1	2	2	0	2	2	0	0	0	2	0	2	1	2	1	0	2	1	0	1	2	1	17	7	3	4	3	9	3	3	2	1	2	1	43	1	3	1	1	1	0
502	8	2	0	6	1	2	0	2	2	0	2	0	0	2	0	0	0	0	0	1	1	2	0	0	2	0	0	0	0	0	6	3	0	1	2	10	1	1	1	1	1	1	28	2	4	1	1	0	1
503	9	4	0	6	1	2	0	1	2	1	1	1	1	2	0	2	0	0	0	0	2	2	1	0	2	1	0	0	1	2	14	5	3	3	3	10	2	3	2	1	2	1	42	2	5	1	1	1	0
504	6	1	0	6	1	2	0	0	2	0	0	0	0	0	0	0	0	0	0	2	1	2	0	0	2	2	0	0	0	0	5	1	0	4	0	8	1	1	1	1	1	1	36	1	3	2	1	0	0
505	6	1	0	6	1	1	2	0	2	0	0	1	2	0	0	0	0	1	1	2	2	1	0	0	2	0	0	0	0	1	12	5	1	5	1	6	1	3	1	1	1	1	28	3	3	1	1	0	0
506	10	5	0	6	1	2	0	0	2	0	0	0	1	1	0	0	0	0	0	0	1	2	0	0	2	1	0	0	2	0	5	4	0	1	0	9	1	2	1	1	1	1	28	2	4	1	1	1	0
508	8	3	0	6	1	2	1	2	2	0	0	1	0	1	0	0	1	0	1	1	1	2	1	0	1	1	0	0	0	1	11	3	3	4	1	8	1	1	2	1	1	1	34	2	4	1	1	0	0
509	6	1	0	6	1	1	0	0	1	1	0	1	0	0	1	1	0	0	1	1	1	1	1	0	1	1	0	0	1	1	11	2	3	4	2	4	1	1	2	1	1	3	25	2	6	1	1	1	1
510	8	3	0	6	1	2	0	2	2	0	0	0	0	0	0	2	0	0	0	0	2	2	0	0	2	0	0	1	2	1	10	6	0	1	3	8	1	3	1	1	2	1	29	2	3	1	1	1	0
512	8	3	0	6	1	2	0	0	2	0	0	0	0	0	0	0	0	0	0	0	0	2	2	1	2	1	1	2	0	0	7	0	3	1	3	8	1	1	2	1	2	1	37	1	4	1	1	1	1
513	10	5	0	6	1	2	0	0	2	0	0	0	0	2	0	0	0	0	0	1	0	2	0	0	1	1	0	0	0	0	2	0	0	2	0	9	1	1	1	1	1	1	31	2	3	2	1	1	0
514	7	3	0	6	1	2	0	0	2	2	0	0	0	0	2	0	0	0	1	1	1	1	0	1	1	2	1	1	1	2	15	2	3	7	3	6	2	1	2	3	2	1	31	2	3	2	1	0	0
515	8	3	0	6	1	2	0	0	2	0	0	0	0	2	0	0	0	0	0	0	1	2	0	2	2	1	0	0	0	0	4	1	0	1	2	10	1	1	1	1	1	1	30	2	3	1	1	0	1
516	10	5	0	6	1	2	2	2	2	2	0	1	0	2	1	0	1	0	0	1	1	2	1	0	2	2	2	0	1	1	18	4	7	7	0	10	3	2	1	3	1	1	29	1	7	1	1	1	0
517	6	1	0	6	1	2	2	2	1	2	0	1	0	2	2	0	1	0	0	1	1	2	1	0	2	1	0	1	1	1	17	4	5	7	1	9	3	2	1	3	1	1	29	1	7	1	1	0	0
518	6	1	0	6	1	1	1	0	2	0	0	0	2	1	0	0	0	0	0	2	2	1	0	1	2	1	0	0	1	1	11	5	0	5	1	7	1	3	1	1	1	1	25	2	5	1	1	1	0
519	9	4	0	6	1	1	1	1	1	1	0	1	2	2	2	0	0	0	0	2	2	2	1	2	2	1	0	0	2	1	19	7	3	7	2	8	3	3	2	3	1	1	36	1	4	1	1	1	0
520	8	3	0	6	1	2	1	1	1	1	0	0	0	1	1	0	0	0	0	1	1	2	0	1	1	1	0	1	0	0	9	2	1	4	2	7	1	1	1	1	1	1	27	2	3	3	1	1	0
521	10	5	0	6	1	2	0	0	2	0	0	0	1	2	0	0	0	1	0	0	1	2	0	0	2	0	0	2	1	0	6	4	0	0	2	10	1	2	1	1	1	1	32	1	4	1	1	1	0
522	6	1	0	6	1	2	0	0	2	0	0	1	0	2	0	0	0	0	0	0	0	2	0	0	2	2	0	0	0	0	3	0	1	2	0	10	1	1	1	1	1	1	28	2	4	1	1	0	1
523	6	1	0	15	2	2	0	0	1	2	0	1	0	2	0	0	1	0	1	1	0	1	0	0	1	2	0	1	0	1	10	0	4	4	2	7	1	1	1	1	1	1		2	2	1	1	1	1
524	9	3	0	6	1	2	0	1	2	2	2	2	0	1	0	0	0	0	0	1	2	2	2	2	2	0	0	0	1	0	15	4	6	1	4	9	2	2	1	1	3	1	29	1	5	1	1	1	1
526	9	4	0	6	1	2	0	1	2	0	0	0	2	2	0	0	0	0	0	0	1	2	0	0	2	0	0	0	0	1	5	4	0	1	0	10	1	2	1	1	1	1	37	2	4	1	1	1	0
527	6	1	0	6	1	1	2	0	1	0	0	1	0	0	0	1	0	0	2	2	1	0	1	0	0	2	0	1	0	2	15	1	2	8	4	2	2	1	1	3	3	3	26	2	5	2	1	0	0
528	9	4	0	6	1	2	0	0	2	0	0	0	2	2	1	0	0	0	0	1	1	2	1	1	1	1	0	1	0	1	10	3	1	4	2	9	1	1	1	1	1	1	41	2	4	2	1	0	0
530	7	2	0	6	1	2	1	0	2	0	0	2	0	2	1	0	0	0	0	1	1	2	0	1	1	1	0	0	0	1	9	1	2	5	1	9	1	1	1	1	1	1	22	2	3	1	1	0	1
531	8	4	0	6	1	2	2	0	2	0	0	0	0	2	0	0	0	0	1	1	0	2	0	1	2	1	0	0	1	1	8	1	0	5	2	10	1	1	1	1	1	1	31	3	4	1	1	0	0
532	9	4	0	6	1	2	1	0	1	1	1	0	0	2	1	0	0	1	0	0	1	2	0	1	1	0	0	0	2	0	9	4	1	2	2	8	1	2	1	1	1	1	35	1	4	1	1	0	0
533	9	4	0	6	1	2	1	0	1	0	0	0	1	2	0	0	0	0	0	1	1	2	0	0	1	0	0	1	0	0	5	2	0	2	1	8	1	1	1	1	1	1	34	3	4	2	1	0	0
534	7	2	0	6	1	2	0	2	1	2	0	0	2	2	2	0	2	2	0	0	1	2	0	2	2	1	0	1	2	0	19	9	4	3	3	9	3	3	1	1	2	1	24	2	4	2	1	0	0
536	10	5	0	6	1	2	0	0	2	0	0	0	1	2	2	0	0	1	0	1	1	2	0	0	2	0	0	0	0	0	6	3	0	3	0	10	1	1	1	1	1	1	40	3	4	3	1	0	0
537	6	1	0	6	1	2	0	1	2	0	0	0	1	2	0	0	0	0	0	1	1	2	0	1	2	1	0	0	1	1	8	4	0	3	1	10	1	2	1	1	1	1	33	2	3	2	1	1	0
538	9	4	0	6	1	2	0	0	2	0	0	0	0	1	0	0	0	0	0	1	1	2	0	0	2	1	0	1	1	2	7	2	0	4	1	9	1	1	1	1	1	1	38	2	4	2	1	1	0
539	11	5	0	6	1	2	1	1	2	2	0	1	2	1	2	0	0	2	0	2	1	2	0	1	1	1	0	0	1	0	17	7	3	6	1	8	3	3	2	2	1	1	39	1	5	1	1	0	0
540	10	5	0	6	1	2	1	0	2	0	0	1	1	2	0	0	0	0	0	2	1	2	1	2	2	1	2	0	1	0	13	3	4	4	2	10	1	1	1	1	1	1	29	2	5	2	0	1	1
541	7	2	0	6	1	2	2	1	2	1	0	0	1	1	2	0	0	1	0	1	2	2	0	0	1	0	0	0	1	1	13	6	1	6	0	8	1	3	1	2	1	1	35	2	7	3	1	0	0
542	8	3	0	6	1	1	0	1	1	0	0	1	0	1	0	1	0	0	1	0	1	1	0	0	1	1	0	0	0	1	7	2	1	2	2	5	1	1	1	1	1	2	43	3	5	1	1	0	0
543	6	1	0	6	1	2	1	2	2	2	0	2	0	2	0	0	2	0	2	2	1	2	1	0	2	1	0	1	0	1	18	3	7	5	3	10	3	1	1	1	2	1	32	2	4	1	1	1	0
544	7	2	0	6	1	2	0	2	2	1	0	0	0	1	0	0	1	0	1	2	2	2	0	1	1	1	0	0	0	0	11	4	2	3	2	8	1	2	1	1	1	1	28	2	3	2	1	0	0
545	8	3	0	6	1	1	2	0	0	1	0	2	0	1	2	1	2	1	1	2	2	2	2	1	0	2	2	0	2	1	26	5	9	9	3	4	3	3	1	3	2	3	27	1	6	1	1	0	0
546	8	3	0	6	1	2	1	0	2	0	0	0	0	1	0	0	1	0	1	2	1	1	0	1	2	1	0	2	1	0	11	2	1	4	4	8	1	1	1	1	3	1	28	1	7	1	1	0	0
550	10	5	0	6	1	2	0	0	2	0	0	0	2	2	0	0	0	0	0	0	0	2	0	0	2	0	0	1	0	0	3	2	0	0	1	10	1	1	1	1	1	1	36	2	5	1	1	1	0
551	11	5	0	6	1	1	1	0	2	1	0	0	0	2	0	0	0	0	0	2	1	2	0	0	2	1	0	1	0	1	8	1	1	5	1	9	1	1	1	1	1	1	46	3	4	8	1	0	0
553	8	3	0	6	1	1	2	2	1	2	0	2	0	0	2	0	2	1	0	2	1	1	2	2	1	2	0	1	1	2	26	5	8	10	3	4	3	3	1	3	2	3	39	3	3	5	1	0	0
554	8	3	0	6	1	2	1	1	1	1	0	1	0	2	1	0	0	1	0	2	1	2	1	0	1	1	0	1	0	2	14	3	3	7	1	8	2	1	2	3	1	1	30	2	4	1	1	0	1
555	10	5	0	6	1	2	0	0	2	0	0	0	0	1	0	0	0	0	0	0	1	2	0	0	2	1	0	1	0	0	3	1	0	1	1	9	1	1	1	1	1	1	35	2	5	2	0	1	0
556	8	3	0	6	1	2	0	2	2	0	0	1	2	2	2	0	1	1	0	1	1	1	1	0	2	0	0	0	2	1	15	8	3	4	0	9	2	3	2	1	1	1	26	2	4	2	1	0	1
558	6	1	0	15	2	2	0	0	2	1	0	1	0	0	0	0	1	0	0	0	0	2	0	0	1	2	0	0	1	0	6	1	3	2	0	7	1	1	2	1	1	1	45	1	6	1	1	0	0
560	9	4	0	6	1	1	2	2	2	0	0	1	0	1	0	0	0	2	1	2	1	2	1	1	2	1	0	0	2	2	18	7	2	7	2	8	3	3	1	3	1	1	32	2	4	3	1	0	0
561	8	3	0	6	1	2	1	0	2	2	0	1	0	1	2	1	1	1	1	2	2	1	0	2	1	2	0	1	2	2	23	5	4	9	5	7	3	3	1	3	3	1	47	3	8	2	1	0	0
562	9	5	0	6	1	2	0	0	1	0	0	2	0	0	0	0	1	2	0	1	2	2	0	0	1	1	0	0	1	1	11	5	3	3	0	6	1	3	2	1	1	1	35	2	4	2	1	1	0
563	6	2	0	6	1	2	0	0	2	0	0	1	0	2	0	0	0	0	0	2	0	2	0	0	2	2	0	0	0	2	7	0	1	6	0	10	1	1	1	2	1	1	27	1	3	2	1	0	0
565	8	3	0	6	1	2	1	0	2	0	1	1	0	2	0	0	0	0	0	1	1	2	0	0	2	1	0	2	0	1	9	1	1	4	3	10	1	1	1	1	2	1	38	2	4	2	1	0	0
566	9	4	0	2	1	1	0	0	1	2	0	1	0	2	0	0	0	0	0	1	1	2	0	0	2	0	0	0	0	0	5	1	3	1	0	8	1	1	2	1	1	1	30	2	4	2	1	0	0
570	8	1	0	15	2	2	0	0	2	0	0	0	0	2	0	0	0	0	0	1	2	2	1	0	2	2	0	2	2	0	10	4	1	3	2	10	1	2	1	1	1	1	33	1	4	1	1	1	1
571	7	3	0	6	1	2	1	1	2	0	0	0	1	1	1	0	1	0	1	1	1	2	1	1	1	1	0	0	0	1	12	3	2	5	2	8	1	1	1	1	1	1	37	2	5	1	1	0	0
572	8	3	0	6	1	2	0	1	2	0	0	0	2	2	0	0	0	1	0	1	1	2	1	0	2	1	0	0	1	1	10	6	1	3	0	10	1	3	1	1	1	1	38	3	4	4	1	1	1
574	7	2	0	6	1	2	0	0	0	0	0	0	0	1	0	0	0	0	0	0	1	2	0	1	2	1	0	0	1	0	4	2	0	1	1	7	1	1	1	1	1	1	31	2	6	2	1	0	0
575	7	2	0	6	1	2	2	0	2	0	0	0	2	2	0	0	0	2	0	0	1	2	0	1	2	1	0	0	1	1	11	6	0	4	1	10	1	3	1	1	1	1	40	3	4	5	1	1	0
576	6	1	0	6	1	2	0	2	2	2	0	0	1	2	0	0	0	1	0	1	1	2	0	0	1	1	0	0	1	0	10	6	2	2	0	9	1	3	1	1	1	1	24	2	4	2	1	1	1
577	6	3	0	6	1	2	1	0	2	1	0	1	1	1	1	0	1	0	0	2	1	2	1	1	1	1	0	0	0	1	13	2	4	6	1	8	1	1	1	2	1	1	40	1	4	1	1	0	1
579	9	3	0	6	1	2	0	1	1	1	0	0	1	2	1	0	0	0	0	0	1	2	0	0	2	1	0	0	0	0	6	3	1	2	0	9	1	1	1	1	1	1	29	3	4	2	1	1	0
580	6	1	0	6	1	2	0	0	2	0	0	0	1	2	0	0	0	0	1	2	0	2	0	0	2	0	0	2	2	0	8	3	0	2	3	10	1	1	1	1	2	1	35	2	5	2	1	1	0
582	9	4	0	6	1	2	0	0	2	0	2	2	2	1	2	2	2	2	0	1	0	2	1	1	2	1	0	0	0	1	19	4	5	5	5	9	3	2	1	1	3	1	32	3	5	3	1	0	1
583	9	1	0	6	1	2	1	0	0	0	0	1	0	0	1	0	0	0	0	2	0	2	0	0	1	1	0	2	2	1	11	2	1	6	2	5	1	1	1	2	1	2	29	1	4	1	1	0	0
584	10	5	0	6	1	2	0	0	2	1	0	0	0	0	2	0	0	1	0	1	1	1	2	0	2	2	0	0	1	1	12	3	3	6	0	7	1	1	2	2	1	1	26	1	4	2	1	1	1
586	8	2	0	2	1	2	1	1	2	1	0	0	0	2	1	0	0	0	0	1	1	2	0	1	1	1	0	1	1	0	10	3	1	4	2	9	1	1	1	1	1	1	44	2	4	4	0	0	0
587	9	4	0	6	1	1	1	0	2	2	0	1	0	0	2	1	0	0	1	2	1	1	2	0	1	2	0	0	1	1	17	2	5	8	2	5	3	1	1	3	1	2	27	1	5	1	1	0	0
588	8	3	0	6	1	2	1	0	2	0	0	0	0	0	0	1	0	0	1	0	0	1	1	0	2	1	0	1	0	0	6	0	1	2	3	7	1	1	1	1	2	1	27	1	5	1	1	0	0
589	6	1	0	6	1	2	1	0	0	2	0	1	0	1	0	0	0	0	0	2	2	2	1	0	1	2	0	0	0	2	13	2	4	7	0	6	1	1	1	3	1	1	46	2	5	1	1	0	0
590	10	5	0	6	1	2	0	1	2	2	0	0	1	2	2	0	0	0	0	1	2	2	0	0	2	1	0	0	1	0	11	5	2	4	0	10	1	3	1	1	1	1	43	2	4	3	1	1	0
591	10	5	0	2	1	2	0	0	2	0	0	0	0	2	0	0	0	0	0	2	1	2	0	0	2	0	0	0	2	1	6	3	0	3	0	10	1	1	1	1	1	1	35	2	3	2	1	0	0
593	8	3	0	6	1	1	0	0	1	0	1	2	1	0	0	2	1	0	2	1	1	1	1	0	1	2	0	0	0	1	15	2	4	4	5	4	2	1	1	1	3	3	50	3	3	4	1	0	1
594	8	3	0	6	1	2	0	0	2	0	0	0	0	2	0	0	0	0	0	0	0	2	0	0	2	0	0	0	0	0	0	0	0	0	0	10	1	1	1	1	1	1	35	3	5	3	0	0	1
595	6	1	0	6	1	2	0	0	1	1	0	0	0	2	0	0	0	0	0	0	0	2	0	2	2	0	0	0	0	0	3	0	1	0	2	9	1	1	1	1	1	1	32	3	3	3	1	1	1
596	6	1	0	6	1	2	1	0	2	0	0	1	0	1	0	0	0	0	0	1	0	1	0	0	1	2	0	0	0	1	6	0	1	5	0	7	1	1	1	1	1	1	22	2	5	2	1	0	0
598	6	1	0	6	1	2	0	0	1	0	0	0	0	2	0	0	0	0	0	1	0	2	0	0	2	0	0	0	2	0	3	2	0	1	0	9	1	1	1	1	1	1	30	2	4	3	1	1	0
602	9	4	0	6	1	2	0	1	2	0	0	0	1	2	0	0	0	1	0	0	2	2	0	1	2	0	0	0	1	2	9	6	0	2	1	10	1	3	1	1	1	1	31	2	4	3	1	1	0
603	10	5	0	6	1	1	0	0	1	0	1	1	0	1	0	1	0	0	1	0	0	1	0	0	1	1	0	0	0	2	7	0	1	3	3	5	1	1	1	1	2	2	31	3	5	1	0	0	1
606	9	4	0	6	1	1	0	0	1	0	0	1	0	1	0	1	0	0	1	0	0	1	0	0	1	1	0	0	0	1	5	0	1	2	2	5	1	1	1	1	1	2	46	2	4	2	0	1	1
608	6	1	0	6	1	2	0	1	1	1	0	1	0	1	0	0	1	1	0	1	2	2	0	0	1	1	0	1	1	1	12	5	3	3	1	7	1	3	2	1	1	1	36	1	4	1	1	1	0
609	8	3	0	6	1	2	0	0	2	0	0	0	0	2	0	0	0	0	0	0	0	2	0	0	2	1	0	1	1	1	4	1	0	2	1	10	1	1	1	1	1	1	33	2	4	2	1	1	0
610	6	1	0	6	1	2	1	0	2	0	0	0	0	2	0	0	0	0	0	0	1	2	0	0	2	0	0	0	0	0	2	1	0	1	0	10	1	1	1	1	1	1	41	2	6	2	1	0	0
622	10	5	0	25	5	2	0	1	2	0	0	1	1	1	0	0	0	0	0	0	1	2	0	0	1	1	0	0	0	1	6	3	1	2	0	8	1	1	1	1	1	1	48	3	3	3	0	1	0
631	6	1	0	25	5	2	0	0	1	0	0	0	0	1	0	0	0	0	0	2	0	2	0	0	2	0	0	1	0	0	3	0	0	2	1	8	1	1	1	1	1	1	35	1	4	5	0	1	0
636	8	3	0	25	5	2	0	0	2	0	0	0	1	1	0	0	0	0	0	0	0	1	0	0	2	1	0	1	0	0	3	1	0	1	1	8	1	1	1	1	1	1	35	2	4	1	0	0	0
647	6	1	0	16	3	2	0	0	1	1	0	1	0	1	0	0	0	0	0	1	0	1	0	1	1	0	0	0	0	1	5	0	2	2	1	6	1	1	1	1	1	1	39	3	5	8	1	0	0
654	8	3	0	16	3	2	2	0	2	1	0	0	2	2	2	0	1	0	0	1	0	2	2	2	2	1	0	2	0	1	17	2	4	7	4	10	3	1	1	3	3	1	39	3	5	8	1	0	0
656	10	5	0	25	5	2	2	0	1	2	0	2	1	1	0	0	0	0	0	1	1	1	1	0	2	2	0	2	0	1	15	2	5	6	2	7	2	1	1	2	1	1	28	3	6	2	1	0	0
657	8	1	0	25	5	2	1	1	1	2	1	1	1	1	1	0	0	1	0	0	0	2	0	0	1	1	0	0	0	2	12	3	3	5	1	7	1	1	2	1	1	1	34	3	3	6	1	0	0
659	6	2	0	25	5	2	0	0	1	1	0	0	1	1	2	1	0	0	0	1	2	2	0	0	2	0	0	0	1	1	10	4	1	4	1	8	1	2	1	1	1	1	43	3	4	6	0	0	0
660	8	3	0	26	5	2	1	2	1	1	1	1	2	2	1	1	1	1	0	1	2	2	0	0	2	1	1	2	1	0	20	8	4	4	4	9	3	3	1	1	3	1	31	2	4	3	1	1	0
661	9	4	0	26	5	2	0	2	2	0	0	0	2	2	0	0	0	0	0	1	1	2	0	2	2	0	0	0	0	0	8	5	0	1	2	10	1	3	1	1	1	1	27		3		1	1	1
662	9	4	0	26	5	2	1	0	2	2	0	0	2	2	2	0	0	0	0	2	1	1	0	1	2	1	0	0	1	1	14	4	2	7	1	9	2	2	1	3	1	1	30	1	9	1	1	0	0
663	6	1	0	26	5	2	2	2	2	2	1	1	1	1	2	0	1	1	1	2	2	2	1	0	2	1	1	0	1	0	22	7	6	7	2	9	3	3	1	3	1	1	24	1	3	2	1	0	0
664	10	5	0	26	5	2	0	0	1	1	0	0	1	2	0	0	0	0	0	1	2	2	0	0	2	1	0	1	1	0	8	4	1	2	1	9	1	2	1	1	1	1	34	3	4	5	1	1	0
666	9	4	0	26	5	2	0	2	2	0	0	0	0	2	0	0	0	0	1	0	1	2	0	0	2	1	0	0	0	0	5	3	0	1	1	10	1	1	1	1	1	1	28	1	6	2	1	1	0
667	6	1	0	26	5	1	1	0	2	1	1	0	0	1	2	0	1	1	1	2	2	1	0	1	1	2	0	1	0	1	17	3	2	8	4	6	3	1	1	3	3	1	32	2	6	1	1	0	0
668	10	5	0	26	5	2	0	2	2	0	0	0	1	2	1	1	0	1	0	0	1	2	0	0	2	0	0	2	1	0	10	6	0	1	3	10	1	3	1	1	2	1	34	3	4	6	1	1	0
669	9	4	0	26	5	2	0	0	2	0	0	2	0	2	0	0	0	0	0	0	0	2	0	2	2	0	0	2	0	0	6	0	2	0	4	10	1	1	1	1	3	1		3	4	3	1	1	0
670	10	5	0	26	5	2	0	1	1	0	0	1	0	2	2	0	0	0	1	2	1	2	1	1	2	1	0	1	0	1	13	2	2	6	3	9	1	1	1	2	2	1		1	4	2	0	0	1
671	10	5	0	26	5	2	0	0	2	1	1	0	0	2	0	0	0	0	0	0	1	2	1	0	1	2	0	0	1	0	7	2	2	2	1	9	1	1	1	1	1	1	25	1	3	2	1	1	0
672	9	4	0	26	5	2	1	1	1	2	1	0	1	2	2	0	0	2	0	1	2	2	1	2	2	0	0	0	1	0	17	7	3	4	3	9	3	3	2	1	2	1	30	2	4	3	1	0	0
673	9	4	0	26	5	1	1	1	2	2	0	1	2	2	2	0	0	0	0	1	2	2	0	0	2	0	0	0	1	2	15	6	3	6	0	9	2	3	2	2	1	1	37	2	3		1	1	0
675	6	1	0	26	5	1	1	1	2	0	0	1	0	2	1	1	0	0	1	1	1	2	1	1	1	2	0	1	1	0	14	3	2	5	4	8	2	1	1	1	3	1	38	2	4	2	1	1	0
676	7	3	0	26	5	2	0	1	2	2	0	2	0	0	2	0	0	2	0	1	2	2	1	1	0	2	0	1	2	0	19	7	5	5	2	6	3	3	1	1	1	1	26	1	3	2	1	0	0
677	8	3	0	26	5	2	1	0	2	0	0	0	1	2	0	0	2	1	0	0	1	2	0	0	2	1	0	1	0	1	9	3	2	3	1	10	1	1	1	1	1	1	41	1	6	1	1	0	0
678	10	5	0	26	5	2	0	1	2	1	0	0	2	2	2	0	0	0	0	2	0	2	0	0	2	1	0	0	0	0	9	3	1	5	0	10	1	1	1	1	1	1	36	2	4	5	1	0	0
679	7	2	0	25	5	2	0	0	1	0	0	0	1	1	2	0	0	0	0	2	1	2	0	0	2	0	0	0	0	0	6	2	0	4	0	8	1	1	1	1	1	1	38	2	3	2	1	0	0
680	10	5	0	26	5	2	0	0	1	1	1	1	0	1	0	0	0	0	0	1	1	2	0	0	1	1	0	0	1	1	8	2	2	3	1	7	1	1	1	1	1	1	34	2	6	3	1	0	1
681	10	5	0	25	5	2	1	1	1	1	0	0	0	1	0	0	0	0	0	1	0	2	1	1	2	1	0	1	0	0	8	1	2	3	2	8	1	1	1	1	1	1	29	3	4	2	1	0	0
682	8	3	0	25	5	2	0	1	1	2	1	1	2	1	0	0	1	2	1	2	2	1	1	0	1	1	0	0	2	2	21	9	5	5	2	6	3	3	1	1	1	1	27	2	4	2	1	1	0
683	9	4	0	26	5	2	1	1	2	0	2	1	0	1	1	0	0	0	0	2	1	2	0	0	2	1	0	0	1	1	12	3	1	6	2	9	1	1	1	2	1	1	39	2	5	5	1	0	0
684	7	2	0	26	5	2	0	0	2	0	0	0	0	2	0	0	0	0	0	1	1	2	0	0	2	0	0	0	0	0	2	1	0	1	0	10	1	1	1	1	1	1	32	1	4	2	1	1	1
686	9	4	0	25	5	2	1	1	2	0	0	0	0	2	0	0	0	0	0	0	1	2	0	0	2	1	0	0	1	0	5	3	0	2	0	10	1	1	1	1	1	1	29	2	3	2	1	1	0
687	10	5	0	25	5	2	2	0	2	1	0	0	1	2	1	0	0	0	0	2	2	2	0	2	2	0	0	1	1	2	15	4	1	7	3	10	2	2	1	3	2	1	27	1	5	2	1	0	0
689	7	2	0	26	5	2	0	0	2	0	0	0	0	2	0	0	0	0	0	0	0	2	0	0	2	0	0	0	0	0	0	0	0	0	0	10	1	1	1	1	1	1	49	1	7	1	0	1	0
691	10	5	0	26	5	2	0	0	2	0	0	0	0	0	0	0	0	0	0	0	0	2	0	0	2	0	0	0	0	0	0	0	0	0	0	8	1	1	1	1	1	1	49	1	7	1	0	1	0
692	10	5	0	26	5	2	0	0	2	1	0	1	2	2	0	0	0	0	0	0	1	2	0	0	2	1	0	0	0	0	6	3	2	1	0	10	1	1	1	1	1	1	31	3	5	4	1	1	0
693	7	2	0	25	5	2	0	0	1	0	0	1	0	1	1	0	0	0	0	0	0	2	0	0	2	1	0	1	1	0	5	1	1	2	1	8	1	1	1	1	1	1	42		6		1	0	0
694	10	5	0	25	5	2	1	0	2	1	0	1	1	2	2	0	0	0	0	1	1	2	1	0	2	2	0	1	1	1	14	3	3	7	1	10	2	1	2	3	1	1	36	3	4	5	1	1	1
695	10	5	0	25	5	2	0	1	2	0	0	0	1	2	0	0	0	0	0	0	1	2	0	1	2	0	0	0	0	0	4	3	0	0	1	10	1	1	1	1	1	1	30	1	4	1	1	1	1
696	9	4	0	25	5	2	0	0	2	0	0	0	0	2	2	0	0	0	0	0	1	2	0	0	2	1	0	0	1	0	5	2	0	3	0	10	1	1	1	1	1	1	46	1	5	3	1	1	0
697	7	2	0	25	5	2	1	0	2	2	0	1	0	2	2	0	0	0	0	1	2	2	1	2	2	1	0	2	1	1	17	3	4	6	4	10	3	1	1	2	3	1	37	2	4	2	1	1	0
698	7	2	0	25	5	2	0	2	2	0	0	0	1	2	0	0	0	0	0	0	0	2	0	0	2	0	0	0	0	0	3	3	0	0	0	10	1	1	1	1	1	1	41	2	5	4	1	0	1
699	10	5	0	26	5	2	0	0	2	0	0	0	1	2	0	0	0	0	0	0	0	1	0	0	2	0	0	1	0	0	2	1	0	0	1	9	1	1	1	1	1	1	31	2	3	4	1	0	1
700	9	4	0	26	5	2	1	0	2	0	0	0	0	2	2	0	0	0	0	2	2	2	1	2	2	0	0	2	2	1	15	4	1	6	4	10	2	2	1	2	3	1	28	1	3	3	1	0	0
701	6	1	0	25	5	2	1	0	2	1	0	1	0	2	2	0	1	1	0	1	1	2	0	0	2	1	0	0	2	1	13	4	3	6	0	10	1	2	2	2	1	1	38	2	5	2	1	0	0
702	9	4	0	26	5	2	0	1	2	1	0	0	1	2	1	0	0	1	0	0	2	2	1	0	2	0	0	1	2	0	11	7	2	1	1	10	1	3	1	1	1	1	47	3	3	5	1	1	1
705	6	1	0	25	5	2	0	0	2	0	0	0	0	2	1	0	0	0	0	1	1	2	1	0	2	0	0	0	0	1	5	1	1	3	0	10	1	1	1	1	1	1	35	3	3	3	1	1	0
706	7	2	0	25	5	2	1	0	1	1	0	1	1	1	2	0	0	0	0	2	1	1	0	0	1	1	0	2	2	2	16	4	2	8	2	6	2	2	1	3	1	1	30	2	3	3	1	0	0
707	7		0	26	5	2	0	2	2	0	0	1	0	1	1	2	0	1	0	0	1	2	0	0	1	0	0	1	1	0	10	5	1	1	3	8	1	3	1	1	2	1		1	5	1	0	0	1
709	10	5	0	18	3	2	2	1	2	0	0	1	2	2	2	1	0	1	0	2	2	2	0	1	2	2	0	2	1	1	21	7	1	9	4	10	3	3	1	3	3	1	23	1	4	2	1	0	1
710	6	1	0	26	5	2	1	0	2	1	0	1	0	2	0	0	1	0	2	1	0	1	0	0	2	1	0	0	0	0	8	0	3	3	2	9	1	1	2	1	1	1	27	2	4	4	1	0	1
711	8	3	0	26	5	2	0	0	2	0	0	0	0	2	1	0	0	0	0	0	1	2	0	0	1	0	0	0	1	0	3	2	0	1	0	9	1	1	1	1	1	1	37	3	4	5	1	0	0
712	10	5	0	18	3	0	1	1	0	1	0	2	1	0	1	2	1	1	2	1	1	0	1	1	0	2	1	1	1	2	24	5	6	7	6	0	3	3	1	3	3	3	40	1	4	1	1	1	0
713	6	1	0	25	5	2	1	1	2	1	0	1	0	2	0	0	0	0	0	0	0	2	0	0	2	1	0	0	0	0	5	1	2	2	0	10	1	1	1	1	1	1	39	2	3	4	1	1	0
714	8	3	0	25	5	2	0	1	1	0	1	0	1	1	0	0	0	0	0	0	0	1	0	0	1	0	0	1	1	0	5	3	0	0	2	6	1	1	1	1	1	1	41	3	4	8	1	1	0
718	6	1	0	26	5	2	1	1	1	0	0	0	0	2	2	0	0	0	0	2	1	2	2	1	2	1	0	1	0	1	13	2	2	7	2	9	1	1	1	3	1	1	30	2	2	1	1	1	0
720	9	2	0	25	5	1	1	0	0	1	0	1	0	0	1	1	0	0	1	1	1	1	1	1	1	2	0	0	1	1	14	2	3	6	3	3	2	1	2	2	2	3	41	1	4	2	0	0	0
721	7	1	0	26	5	2	1	1	2	1	0	0	2	2	0	0	1	0	0	1	1	2	0	1	2	0	0	1	1	0	11	5	2	2	2	10	1	3	1	1	1	1		1	3	3	1	0	1
722	6	1	0	26	5	2	0	0	1	2	0	0	2	2	0	0	0	2	0	0	2	2	0	0	2	0	0	0	2	0	10	8	2	0	0	9	1	3	1	1	1	1	44	2	3	3	1	1	1
723	8	3	0	10	2	2	1	0	2	0	1	0	2	2	0	0	0	0	0	0	2	2	0	0	2	0	0	1	2	0	9	6	0	1	2	10	1	3	1	1	1	1	31	1	2		1	0	0
724	9	4	0	25	5	2	1	0	2	0	0	1	0	2	1	0	0	0	0	2	1	2	0	0	2	1	0	1	0	1	9	1	1	6	1	10	1	1	1	2	1	1	42	3	5	4	1	0	0
725	7	2	0	10	2	2	1	2	2	1	1	1	0	2	0	0	1	1	1	0	1	2	2	2	2	0	1	2	1	0	18	5	6	1	6	10	3	3	1	1	3	1	30	2	3	1	1	0	0
727	8	3	0	25	5	2	2	2	2	1	0	1	0	2	1	0	0	1	0	1	1	2	1	0	2	1	0	0	1	1	14	5	3	6	0	10	2	3	2	2	1	1	31	1	4	2	1	1	0
728	6	1	0	26	5	1	0	1	1	1	0	1	0	1	0	1	0	0	1	0	0	1	0	0	1	1	0	0	1	1	8	2	2	2	2	5	1	1	1	1	1	2	27	2	2	2	1	1	1
729	9	3	0	26	5	1	2	1	1	2	1	1	1	2	2	0	2	0	0	1	1	2	1	1	2	1	0	1	0	1	19	3	6	7	3	8	3	1	1	3	2	1	41	2	4	3	1	1	1
731	7	2	0	10	2	2	2	2	1	2	0	1	0	2	2	1	2	1	0	2	1	1	0	0	0	2	0	0	0	2	20	4	5	10	1	6	3	2	1	3	1	1	22	1	4		1	0	0
733	8	3	0	10	2	2	0	0	2	0	0	0	0	2	0	0	0	0	0	1	0	2	0	0	2	1	0	0	1	1	4	1	0	3	0	10	1	1	1	1	1	1	31	2	2	1	1	1	0
737	7	2	0	25	5	2	2	0	2	2	0	1	0	1	0	0	0	0	0	2	2	2	0	0	1	2	0	0	0	1	12	2	3	7	0	8	1	1	2	3	1	1	29	2	4	2	1	0	0
738	9	4	0	26	5	2	1	0	1	0	2	0	0	2	2	0	0	0	1	2	2	2	0	2	1	1	0	1	2	1	17	4	0	7	6	8	3	2	1	3	3	1	27	1	2	1	1	0	0
739	8	3	0	26	5	2	1	1	1	0	0	0	1	2	1	0	0	1	1	1	1	1	1	1	1	1	0	0	0	2	13	4	1	6	2	7	1	2	1	2	1	1	26	3	3	3	1	1	1
740	9	4	0	10	2	1	0	1	2	1	0	1	0	2	1	0	0	0	0	1	0	2	1	0	2	2	0	0	1	0	9	2	3	4	0	9	1	1	2	1	1	1	32	2	4	1	1	1	0
744	10	5	0	25	5	2	0	0	2	0	0	0	0	2	0	0	0	0	0	0	1	2	0	0	2	1	0	1	0	0	3	1	0	1	1	10	1	1	1	1	1	1		3	4	5	1	1	1
745	7	2	0	25	5	2	0	0	2	0	0	1	0	2	2	2	0	1	0	1	0	2	0	0	2	1	0	2	2	0	12	3	1	4	4	10	1	1	1	1	3	1	39	2	3	1	1	0	0
746	7	2	0	25	5	2	0	1	2	0	0	2	0	2	0	0	0	0	0	0	0	2	0	0	2	0	0	0	0	0	3	1	2	0	0	10	1	1	1	1	1	1	33	2	3	4	1	0	0
747	7	2	0	25	5	2	0	0	2	0	0	0	0	2	0	0	0	2	0	0	1	1	0	0	2	0	0	0	1	0	4	4	0	0	0	9	1	2	1	1	1	1	36	2	3	2	1	0	0
748	7	2	0	25	5	2	0	0	2	0	0	0	0	2	0	0	0	0	0	0	0	2	0	0	2	0	0	0	0	0	0	0	0	0	0	10	1	1	1	1	1	1	63	3	3	5	1	1	1
749	7	2	0	25	5	2	0	0	2	0	0	0	0	2	0	0	0	0	0	0	0	2	0	0	2	0	0	0	0	0	0	0	0	0	0	10	1	1	1	1	1	1	33	2	3	3	1	1	0
750	10	5	0	25	5	1	0	0	1	0	0	1	0	1	0	1	0	0	1	0	0	1	0	0	1	1	0	1	0	1	6	0	1	2	3	5	1	1	1	1	2	2	52	1	2	2	1	0	1
753	6	1	0	25	5	2	2	1	2	0	0	1	2	2	2	0	0	0	0	1	1	2	0	1	2	1	0	1	1	0	14	5	1	6	2	10	2	3	1	2	1	1	23	2	4	5	1	0	0
754	8	3	0	10	2	2	1	0	1	0	0	0	0	2	1	0	1	1	0	1	1	2	0	1	1	0	0	1	1	0	9	3	1	3	2	8	1	1	1	1	1	1		1	5	1	1	0	0
755	6	1	0	10	2	2	0	1	2	0	0	0	1	1	0	0	0	0	0	0	1	2	0	0	2	1	0	2	1	0	7	4	0	1	2	9	1	2	1	1	1	1	35	1	4	1	1	1	1
756	8	3	0	10	2	2	1	0	2	0	0	0	0	1	1	0	0	0	0	1	1	2	0	0	2	0	0	1	1	0	6	2	0	3	1	9	1	1	1	1	1	1	23	1	5	1	1	0	0
757	6	1	0	10	2	2	1	0	2	0	0	0	0	1	1	2	1	0	0	2	1	2	0	0	2	0	0	1	1	0	10	2	1	4	3	9	1	1	1	1	2	1		1	5	1	1	1	0
758	10	5	0	10	2	2	0	0	2	0	0	0	1	2	2	2	0	2	0	0	0	2	0	0	2	0	0	1	0	1	9	3	0	3	3	10	1	1	1	1	2	1	44	2	4	1	0	1	0
760	6	1	0	10	2	2	0	0	0	0	0	0	0	2	0	0	0	0	0	0	0	2	0	0	2	0	0	0	0	0	0	0	0	0	0	8	1	1	1	1	1	1	23	2	3	1	1	0	0
761	6	1	0	10	2	2	0	0	2	0	0	0	0	1	1	0	0	0	0	1	1	2	0	0	2	0	0	1	1	1	6	2	0	3	1	9	1	1	1	1	1	1	27	1	2	1	1	1	1
762	7	2	0	10	2	2	0	1	2	0	0	0	0	1	0	1	0	0	1	0	1	2	1	0	2	1	0	0	1	1	8	3	1	2	2	9	1	1	1	1	1	1	23	1	2	1	1	1	1
764	6	1	0	10	2	2	0	1	2	1	0	0	0	2	0	0	0	0	0	1	2	2	0	0	2	1	0	1	1	1	9	4	1	3	1	10	1	2	1	1	1	1		2	4	1	1	1	0
765	10	5	0	10	2	2	0	0	2	0	0	2	0	2	0	0	0	0	0	0	1	2	0	0	1	0	0	1	0	0	4	1	2	0	1	9	1	1	1	1	1	1	32	2	4	1	1	0	0
767	6	1	0	10	2	2	1	2	1	1	1	0	1	2	2	0	0	0	0	1	0	2	1	0	2	1	0	1	2	1	15	5	2	6	2	9	2	3	1	2	1	1	27	1	6	1	1	1	0
768	10	5	0	26	5	2	0	1	1	1	0	0	0	2	0	0	1	2	0	0	0	2	0	0	1	1	0	1	0	0	7	3	2	1	1	8	1	1	1	1	1	1		1	4	5	1	1	0
769	10	5	0	10	2	2	1	1	2	0	0	1	0	0	0	0	1	0	0	1	1	2	1	1	1	1	0	2	1	1	13	3	3	4	3	7	1	1	2	1	2	1	40	1	3	1	1	1	0
770	11	5	0	10	2	0	1	0	0	0	1	2	0	0	1	2	1	1	2	1	0	0	1	0	0	2	1	0	0	2	18	1	5	7	5	0	3	1	1	3	3	3		2	4	1	1	1	0
771	10	5	0	10	2	1	0	1	0	0	0	2	0	1	1	2	0	1	1	0	1	1	1	0	1	2	0	1	0	2	15	3	3	5	4	4	2	1	2	1	3	3	31	1	6	3	1	1	0
772	7	2	0	10	2	2	1	0	2	0	1	0	0	2	0	0	0	0	0	1	2	2	0	0	2	0	1	2	2	0	10	4	1	2	3	10	1	2	1	1	2	1	31	3	4	2	0	0	0
774	7	2	0	25	5	2	0	0	2	0	1	0	0	2	0	0	0	0	0	0	0	2	0	0	2	1	0	1	0	0	3	0	0	1	2	10	1	1	1	1	1	1	40	1	4	4	1	1	0
775	7	2	0	10	2	1	2	0	1	2	0	2	0	1	2	0	0	0	0	1	0	1	2	0	1	1	0	0	0	1	13	0	6	7	0	5	1	1	1	3	1	2	27	2	4	2	1	0	0
776	7	2	0	25	5	2	2	2	1	0	0	0	0	2	1	0	0	0	0	2	2	2	1	0	1	2	0	0	2	0	14	6	1	7	0	8	2	3	1	3	1	1	28	1	3	2	1	0	0
777	10	5	0	10	2	2	1	1	2	1	0	1	1	1	0	0	0	0	0	1	1	2	1	1	2	1	0	0	1	1	12	4	3	4	1	9	1	2	2	1	1	1	41	2	4	1	1	0	0
778	7	2	0	10	2	2	2	1	1	1	0	2	0	1	2	0	0	0	0	2	1	2	0	0	2	0	0	2	2	1	16	4	3	7	2	8	2	2	2	3	1	1	39	2	3	2	1	0	1
779	6	1	0	25	5	2	1	0	2	1	0	1	0	2	0	0	0	0	0	1	1	2	0	0	2	1	0	0	1	1	8	2	2	4	0	10	1	1	1	1	1	1	27	2	3	2	1	0	0
781	7	2	0	26	5	2	1	1	2	1	0	0	1	2	0	0	0	0	0	1	2	2	0	0	2	0	0	1	1	1	10	5	1	3	1	10	1	3	1	1	1	1	38	2	3	4	1	1	0
782	6	1	0	25	5	2	0	0	2	0	0	1	0	2	0	0	0	0	0	0	0	2	0	0	2	1	0	1	0	1	4	0	1	2	1	10	1	1	1	1	1	1	36	2	3	1	1	0	0
783	11	5	0	25	5	2	2	0	2	1	0	1	0	2	0	1	0	1	0	2	2	1	0	0	1	1	0	2	1	2	16	4	2	7	3	8	2	2	1	3	2	1		1	6	1	1	1	0
788	6	1	0	25	5	2	1	0	2	1	1	0	0	2	0	0	0	0	0	0	1	2	0	1	2	0	0	2	1	1	9	2	1	2	4	10	1	1	1	1	3	1		1	3	1	1	0	0
789	7	2	0	25	5	1	0	0	2	1	0	1	0	1	0	1	0	0	0	1	1	2	0	0	2	1	1	1	0	0	8	1	3	2	2	8	1	1	2	1	1	1	35	1	3	1	1	1	0
791	6	1	0	25	5	2	0	0	2	1	0	0	0	2	0	0	0	0	0	0	1	2	0	0	2	1	0	0	1	0	4	2	1	1	0	10	1	1	1	1	1	1	35	3	4	3	1	1	0
792	10	5	0	25	5	2	0	0	2	0	0	0	0	2	0	0	0	0	0	0	0	2	0	0	2	0	0	0	0	0	0	0	0	0	0	10	1	1	1	1	1	1	33	1	4	1	1	0	0
793	9	4	0	25	5	2	0	1	2	0	0	0	0	2	1	0	0	0	0	1	0	2	0	1	2	1	0	0	0	0	5	1	0	3	1	10	1	1	1	1	1	1	34	2	5	1	1	1	0
794	10	5	0	25	5	1	1	0	1	0	0	1	0	1	0	1	0	0	1	0	1	1	0	0	1	1	0	0	0	1	7	1	1	3	2	5	1	1	1	1	1	2	43	1	4	1	1	1	0
795	10	5	0	25	5	2	2	2	2	2	1	2	2	2	2	0	0	2	0	2	2	2	0	1	1	1	0	1	1	1	24	9	4	8	3	9	3	3	1	3	2	1	32	2	3	1	1	0	0
796	10	5	0	25	5	2	2	1	2	1	0	0	1	2	0	0	0	0	0	1	2	2	0	0	2	2	0	1	2	2	15	6	1	7	1	10	2	3	1	3	1	1	41	1	3	1	1	1	0
797	9	4	0	25	5	1	1	1	1	1	1	1	1	2	1	0	0	0	0	0	2	2	0	2	2	0	0	0	0	0	11	4	2	2	3	8	1	2	1	1	2	1	39	2	2	2	1	0	1
798	7	2	0	25	5	2	1	0	2	1	0	1	0	2	1	0	1	0	0	1	1	2	1	1	1	1	0	1	0	1	12	1	4	5	2	9	1	1	1	1	1	1	30	2	6	2	1	1	0
800	9	4	0	25	5	2	0	0	2	0	0	0	0	2	0	0	0	0	0	0	1	2	0	0	2	0	0	1	1	0	3	2	0	0	1	10	1	1	1	1	1	1	26	2	5	3	1	0	0
801	6	1	0	25	5	2	1	2	2	0	2	0	2	2	0	0	0	0	0	0	0	2	0	0	2	0	0	0	0	0	7	4	0	1	2	10	1	2	1	1	1	1	34	2	3	1	1	0	1
802	8	3	0	25	5	2	2	2	1	2	1	2	0	2	2	0	1	1	0	2	2	2	1	2	2	0	0	1	1	1	23	6	6	7	4	9	3	3	1	3	3	1	31	1	6	1	1	1	0
803	10	5	0	10	2	2	0	0	2	0	0	0	1	2	0	0	0	0	0	0	2	2	0	0	2	0	0	0	0	0	3	3	0	0	0	10	1	1	1	1	1	1	42	3	4	3	1	1	0
805	8	3	0	25	5	2	0	0	2	0	0	1	0	2	2	0	0	0	0	1	0	2	0	1	2	1	0	0	1	1	8	1	1	5	1	10	1	1	1	1	1	1	45	2	4	3	1	1	0
806	10	5	0	25	5	2	0	2	0	1	0	0	2	2	2	0	0	2	1	2	2	2	0	2	2	0	0	2	2	1	21	10	1	5	5	8	3	3	1	1	3	1	39	2	5	1	1	1	0
807	10	5	0	25	5	2	0	1	2	1	0	0	1	2	2	0	0	0	0	1	2	2	0	0	2	1	0	0	1	0	10	5	1	4	0	10	1	3	1	1	1	1	35	2	4	4	1	1	0
809	6	1	0	25	5	2	0	0	2	0	0	1	0	2	0	0	0	0	0	1	0	2	0	0	2	1	0	0	0	0	3	0	1	2	0	10	1	1	1	1	1	1	28	2	3	2	1	1	1
810	8	2	0	25	5	2	0	2	2	0	0	0	1	2	0	0	0	0	0	1	0	2	0	0	2	1	0	0	0	0	5	3	0	2	0	10	1	1	1	1	1	1	38	2		2	1	0	0
811	7	2	0	25	5	2	0	0	2	0	0	0	0	2	0	0	0	0	0	0	1	2	0	0	2	1	0	0	1	0	3	2	0	1	0	10	1	1	1	1	1	1	37	3	3	2	1	1	0
812	7	2	0	25	5	1	0	1	1	1	0	1	0	2	0	0	1	0	0	1	2	0	2	0	0	2	0	0	0	1	12	3	5	4	0	4	1	1	1	1	1	3	26	2	5	1	1	0	0
813	6	1	0	25	5	1	0	0	1	1	0	1	0	1	1	1	0	0	1	0	0	1	0	0	1	1	0	0	0	1	7	0	2	3	2	5	1	1	1	1	1	2	46	1	4	4	0	0	1
814	8	3	0	25	5	1	0	0	0	1	0	1	0	2	0	0	0	0	0	2	2	2	0	1	2	1	0	0	1	1	10	3	2	4	1	7	1	1	1	1	1	1	44	1	8	2	1	1	0
815	9	4	0	25	5	2	1	0	1	0	1	1	0	2	0	0	1	1	1	1	1	2	0	1	2	1	0	1	0	1	12	2	2	4	4	9	1	1	1	1	3	1	35	2	3	2	1	1	0
816	7	2	0	25	5	2	0	0	2	0	0	0	0	2	1	0	0	0	0	2	1	2	0	0	2	1	0	0	1	1	7	2	0	5	0	10	1	1	1	1	1	1	33		4	2	1	0	0
817	9	4	0	25	5	2	0	0	2	1	0	1	0	2	0	0	0	0	0	0	1	2	1	0	2	1	2	0	1	1	9	2	5	2	0	10	1	1	1	1	1	1	40	3	3	6	0	0	0
818	6	1	0	25	5	2	0	0	2	0	0	1	0	2	0	0	0	0	0	1	0	2	0	0	2	1	0	0	0	0	3	0	1	2	0	10	1	1	1	1	1	1	32	1	4	3	1	1	1
819	7	2	0	25	5	1	2	0	2	2	0	2	0	1	2	1	0	0	1	2	2	1	2	1	1	2	0	1	0	1	21	2	6	9	4	6	3	1	1	3	3	1	23	1	6	2		1	1
820	7	2	0	25	5	1	1	0	1	0	0	1	1	1	1	1	0	0	1	1	0	1	0	0	1	2	0	0	1	1	11	2	1	6	2	5	1	1	1	2	1	2	42	2	3	2	1	0	0
822	6	1	0	25	5	2	0	0	1	2	1	1	1	0	0	1	0	1	0	1	2	2	0	0	1	0	0	0	2	1	13	6	3	2	2	6	1	3	2	1	1	1	29	2	4	5	1	0	0
823	10	5	0	25	5	2	2	2	1	1	1	0	2	1	1	0	0	0	0	2	2	1	0	0	2	0	0	0	0	2	15	6	1	7	1	7	2	3	1	3	1	1	34	2	5	2	1	1	0
825	10	5	0	25	5	2	1	1	2	1	1	0	2	2	1	1	0	2	0	1	2	2	1	2	2	0	0	1	1	0	18	8	2	3	5	10	3	3	1	1	3	1		1	4	2	0	0	0
828	7	1	0	25	5	2	0	1	2	1	0	1	0	2	0	0	0	0	0	0	0	2	0	0	2	0	0	0	0	0	3	1	2	0	0	10	1	1	1	1	1	1	43	3	3	4	1	1	0
831	8	3	0	20	4	2	0	1	2	0	0	0	1	2	0	0	0	2	0	1	1	2	0	0	2	0	0	1	0	0	7	5	0	1	1	10	1	3	1	1	1	1	26	2	6	1	1	1	0
834	9	4	0	20	4	2	1	1	2	1	1	2	1	1	2	1	1	1	0	2	2	2	1	2	1	2	0	0	1	2	24	6	5	9	4	8	3	3	1	3	3	1	32	2	4	2	1	0	0
835	10	5	0	20	4	2	0	0	2	1	0	0	0	0	0	0	0	0	0	0	0	1	0	0	1	2	0	0	0	0	3	0	1	2	0	6	1	1	1	1	1	1	27	2	3	1	1	0	0
836	9	4	0	20	4	2	0	0	2	0	0	0	0	2	0	0	0	0	0	1	0	2	0	0	2	0	0	0	1	1	3	1	0	2	0	10	1	1	1	1	1	1	33	2	4	4	1	0	1
837	9	4	0	20	4	2	0	0	2	0	0	0	0	0	0	0	0	0	0	0	1	2	0	0	2	0	0	0	0	1	2	1	0	1	0	8	1	1	1	1	1	1	39	2	5	1	1	0	1
838	10	5	0	20	4	2	0	1	1	0	0	0	0	1	0	0	0	0	0	1	1	2	0	0	1	0	0	0	1	0	4	3	0	1	0	7	1	1	1	1	1	1	45	2	4	2	1	1	0
840	7	1	0	20	4	2	2	0	2	1	2	0	2	2	0	0	0	2	0	1	2	2	0	2	2	2	0	2	1	0	19	7	1	5	6	10	3	3	1	1	3	1	27	1		1	1	0	0
841	9	4	0	20	4	1	0	1	0	2	1	1	2	0	2	0	0	0	1	2	2	1	0	2	1	2	0	1	1	2	22	6	3	8	5	3	3	3	2	3	3	3	29	3	4	4	1	0	0
842	10	5	0	25	5	2	0	0	2	0	2	0	0	2	2	0	0	2	0	1	1	2	0	0	2	0	0	1	0	1	10	3	0	4	3	10	1	1	1	1	2	1	47	2	4	3	1	0	0
843	10	5	0	25	5	2	0	0	2	0	0	0	0	2	0	0	0	0	0	0	1	2	0	0	2	1	0	0	0	0	2	1	0	1	0	10	1	1	1	1	1	1	38	3	4	4	1	1	0
847	10	5	0	26	5	2	0	0	1	0	0	0	2	2	0	0	0	0	0	0	2	2	0	0	2	0	0	0	2	0	6	6	0	0	0	9	1	3	1	1	1	1	38	3	4	7	1	1	0
848	6	2	0	26	5	2	0	0	2	0	1	0	0	0	0	0	0	0	0	0	0	2	0	0	2	0	0	0	1	0	2	1	0	0	1	8	1	1	1	1	1	1	35	3	3	7	1	1	1
850	6	1	0	20	4	2	2	2	2	2	0	1	2	2	2	0	0	1	0	2	1	2	0	2	2	2	0	1	0	0	20	6	3	8	3	10	3	3	2	3	2	1	48	1	3	1	1	0	0
851	6	1	0	26	5	2	0	0	1	2	0	0	1	2	0	0	1	0	0	1	0	2	2	2	2	2	0	0	0	1	12	1	5	4	2	9	1	1	1	1	1	1	38	3	3	6	1	0	0
855	10	5	0	26	5	2	1	0	1	1	0	1	1	2	2	0	1	0	1	2	1	2	0	2	2	1	0	2	2	2	20	4	3	8	5	9	3	2	2	3	3	1	38	1	4	1	1	0	0
857	10	5	0	10	2	2	0	2	2	0	2	1	0	2	0	2	0	0	0	2	2	2	1	2	2	0	0	1	0	1	16	4	2	3	7	10	2	2	1	1	3	1	37	1	5	1	1	0	0
864	8	3	0	25	5	2	0	1	2	0	0	0	0	2	0	0	0	0	0	2	2	2	0	0	2	0	0	2	2	1	10	5	0	3	2	10	1	3	1	1	1	1	39	2	2	2	1	1	0
865	6	1	0	20	4	1	0	0	1	2	0	0	0	1	2	1	0	2	0	2	2	1	2	1	1	0	1	1	2	0	18	6	5	4	3	5	3	3	1	1	2	2	54	3	4	2	1	1	1
867	9	3	0	20	4	0	2	0	0	2	0	2	1	1	2	0	0	2	1	2	2	1	2	1	1	2	1	0	2	2	26	7	7	10	2	3	3	3	1	3	1	3	54	3	4	2	1	0	1
868	8	4	0	26	5	2	1	0	2	0	0	1	0	2	0	0	0	0	0	0	0	2	0	0	2	1	0	0	1	0	4	1	1	2	0	10	1	1	1	1	1	1	38	2	4	4	1	1	0
870	6	1	0	26	5	2	0	1	2	0	0	0	1	2	0	0	0	1	0	1	1	2	0	1	2	0	0	1	2	1	10	6	0	2	2	10	1	3	1	1	1	1	32	3	4	3	1	1	0
871	10	5	0	25	5	1	0	0	1	1	1	1	1	1	1	1	0	0	2	1	1	1	0	0	0	1	0	1	1	1	14	3	2	4	5	4	2	1	1	1	3	3	31	2	4	2	1	1	0
873	7	2	0	20	4	2	0	0	2	0	0	0	0	1	0	0	0	0	0	0	2	2	0	0	1	1	0	0	2	0	5	4	0	1	0	8	1	2	1	1	1	1	32	3	4	4	1	0	0
874	9	4	0	20	4	2	0	1	1	0	1	1	0	1	0	0	0	0	0	1	1	2	0	0	1	1	0	1	0	1	8	2	1	3	2	7	1	1	1	1	1	1	33	2	4	2	1	0	0
876	6	1	0	20	4	2	0	0	2	0	0	0	0	1	0	0	0	0	0	0	1	2	0	0	0	2	0	2	0	0	5	1	0	2	2	7	1	1	1	1	1	1		1	5	2	1	1	0
877	6	1	0	26	5	2	0	1	2	0	0	0	0	2	0	0	0	0	0	0	1	2	0	0	2	0	0	0	1	0	3	3	0	0	0	10	1	1	1	1	1	1	40	2	4	4	1	1	1
878	10	5	0	19	3	1	0	0	0	0	0	1	1	1	0	1	0	0	0	1	2	2	2	0	0	1	0	0	1	1	11	4	3	3	1	4	1	2	2	1	1	3	36	1	2	1	1	1	0
882	7	2	0	25	5	2	1	0	0	0	0	0	1	2	0	0	0	1	0	1	2	2	0	1	2	0	0	0	2	2	11	6	0	4	1	8	1	3	1	1	1	1	42	1	3	1	1	0	0
883	8	3	0	20	4	2	0	1	2	1	0	1	1	1	0	0	0	0	1	1	1	1	0	1	2	1	0	1	1	1	12	4	2	3	3	8	1	2	1	1	2	1	32	3	6		1	1	0
884	8	3	0	25	5	2	0	1	2	0	0	0	1	1	0	0	0	2	0	0	1	2	0	0	2	1	0	0	1	0	7	6	0	1	0	9	1	3	1	1	1	1	39	3	4	9	0	1	0
885	8	3	0	20	4	2	0	0	2	1	0	0	1	2	1	0	1	0	0	1	1	2	0	1	2	1	0	0	1	0	9	3	2	3	1	10	1	1	1	1	1	1	28	2	3	1	1	0	1
886	7	3	0	26	5	2	0	0	2	0	0	1	0	2	0	0	0	0	0	0	2	2	0	0	2	0	0	1	1	1	6	3	1	1	1	10	1	1	1	1	1	1	35	3	4	5	1	1	0
888	7	2	0	26	5	1	0	0	0	0	0	1	0	1	0	0	1	1	0	1	0	2	1	1	1	2	0	2	1	1	12	2	3	4	3	5	1	1	2	1	2	2	35	3	4	5	1	0	1
891	7	2	0	20	4	2	0	2	1	0	0	0	1	2	0	0	0	0	0	0	2	2	0	0	2	0	0	0	1	0	6	6	0	0	0	9	1	3	1	1	1	1	33	1	3	1	1	0	1
892	9	4	0	26	5	2	1	0	2	0	2	0	0	2	2	0	0	0	0	2	0	2	0	1	2	1	0	0	0	1	10	0	0	7	3	10	1	1	1	3	2	1	43	3	4	6	1	0	0
893	6	1	0	26	5	2	0	0	2	0	0	0	0	2	0	0	0	0	0	0	2	2	0	1	2	0	0	1	0	0	4	2	0	0	2	10	1	1	1	1	1	1	35	2	4	2	1	1	1
894	8	3	0	20	4	2	0	0	2	0	0	0	1	2	0	0	0	0	0	0	1	2	1	0	2	0	0	0	2	1	6	4	1	1	0	10	1	2	1	1	1	1	28	2	3	2	1	0	1
895	7	3	0	26	5	2	2	1	2	2	0	1	0	2	2	0	1	1	0	1	1	2	0	0	2	0	0	1	1	1	15	4	4	6	1	10	2	2	1	2	1	1	32	2	3	5	1	0	0
896	8	3	0	26	5	2	0	0	2	0	0	0	0	2	0	0	0	0	0	0	0	2	0	0	2	0	0	1	0	0	1	0	0	0	1	10	1	1	1	1	1	1	38	3	4	11	1	0	1
897	6	2	0	26	5	2	1	1	1	2	0	1	0	1	2	0	0	0	0	0	2	1	0	0	1	2	0	0	2	0	13	5	3	5	0	6	1	3	2	1	1	1	32	2	5	3	1	0	0
898	6	1	0	10	2	2	2	0	2	1	1	1	0	2	0	1	0	0	0	2	2	2	0	0	2	1	0	1	1	2	15	3	2	7	3	10	2	1	1	3	2	1	25	2	5	1	1	0	0
899	6	2	0	26	5	2	1	0	1	0	0	0	0	2	0	1	0	0	1	1	1	2	0	1	2	1	0	1	0	1	9	1	0	4	4	9	1	1	1	1	3	1	44	1	4	2	1	1	0
900	9	4	0	20	4	2	0	0	1	2	2	0	2	0	0	0	0	2	0	0	0	2	0	0	2	0	0	0	0	0	8	4	2	0	2	7	1	2	1	1	1	1	42	2	3	1	1	1	0
901	6	3	0	25	5	1	0	0	0	0	0	2	0	0	0	2	0	0	2	0	0	0	0	0	0	2	0	0	0	2	10	0	2	4	4	1	1	1	1	1	3	3	21	1	3	1	1	0	0
902	10	5	0	20	4	2	0	0	2	0	0	0	1	2	0	0	0	0	0	0	1	2	0	0	2	0	0	0	1	0	3	3	0	0	0	10	1	1	1	1	1	1	40	2	4	3	1	0	1
903	10	5	0	25	5	1	0	1	2	1	0	0	1	2	1	0	1	1	0	0	1	2	0	0	2	0	0	1	1	0	9	5	2	1	1	9	1	3	1	1	1	1		1	3	2	1	1	0
905	10	5	0	25	5	1	2	1	1	1	0	0	2	0	1	0	0	0	0	2	1	2	0	0	2	0	0	1	0	0	11	4	1	5	1	6	1	2	1	1	1	1		1	4		0	0	1
906	10	5	0	25	5	2	1	1	2	2	2	1	1	2	2	0	0	1	0	2	2	2	1	1	2	1	0	2	1	1	22	6	4	7	5	10	3	3	1	3	3	1		1	3	10	1	1	1
907	10	5	0	25	5	1	0	1	1	1	1	0	1	2	0	0	2	1	0	1	1	2	1	2	2	0	0	2	1	1	16	5	4	2	5	8	2	3	1	1	3	1		1	6	1	1	1	0
908	11	5	0	25	5	1	2	1	2	2	0	0	2	1	2	0	1	1	1	2	2	1	1	1	1	1	0	2	2	1	24	8	4	8	4	6	3	3	1	3	3	1		1	5	2	0	0	1
909	11	5	0	25	5	2	1	0	1	1	0	1	1	2	0	0	0	2	1	1	2	1	0	1	2	1	0	1	1	1	15	6	2	4	3	8	2	3	1	1	2	1		1	4	2	1	1	1
910	10	5	0	25	5	2	0	1	0	2	0	1	1	2	0	0	1	2	1	2	2	0	1	2	2	0	0	1	0	1	18	6	5	3	4	6	3	3	1	1	3	1		1	3	1	1	1	0
911	10	5	0	25	5	1	0	1	2	0	0	0	1	2	0	0	0	0	0	0	2	2	0	2	2	0	0	0	0	0	6	4	0	0	2	9	1	2	1	1	1	1		1	4		1	1	1
912	10	5	0	25	5	2	0	1	0	2	0	1	1	2	0	0	1	1	1	2	2	0	1	2	2	0	0	1	0	1	17	5	5	3	4	6	3	3	1	1	3	1		1	3	8	0	0	1
913	10	5	0	25	5	1	0	2	0	2	1	1	1	1	0	0	0	0	1	1	2	1	0	1	0	1	0	1	0	1	15	5	3	3	4	3	2	3	2	1	3	3	38	3	4	3	0	0	0
914	10	5	0	25	5	1	1	0	2	0	1	1	2	2	1	2	2	0	1	1	2	1	1	1	2	1	0	1	2	0	20	6	4	4	6	8	3	3	1	1	3	1		1	3	1	1	1	0
915	10	5	0	25	5	1	0	0	2	0	0	0	1	2	1	0	0	0	0	1	1	2	0	1	2	1	0	1	1	1	9	3	0	4	2	9	1	1	1	1	1	1		1	4	2	1	0	1
916	11	5	0	25	5	1	1	1	1	2	0	1	1	1	2	0	0	1	0	1	2	1	0	0	2	0	0	2	1	1	16	6	3	5	2	6	2	3	2	1	1	1		1	6	2	1	1	1
917	6	1	0	24	5	0	1	2	1	0	0	0	0	0	2	0	0	0	0	1	0	2	0	0	1	1	1	1	0	1	10	2	1	6	1	4	1	1	1	2	1	3	39	3	3	6	1	1	0
919	9	3	0	22	4	1	0	0	2	1	0	0	1	2	0	0	0	0	0	0	0	2	0	0	2	0	0	0	0	0	2	1	1	0	0	9	1	1	1	1	1	1	26	2	6	2	1	0	0
921	9	4	0	25	5	2	1	1	2	1	0	0	1	2	1	0	0	1	0	1	0	2	0	0	2	1	0	1	0	1	10	3	1	5	1	10	1	1	1	1	1	1	35	2	4	2	1	1	0
922	6	1	0	25	5	2	1	0	2	0	0	0	0	1	0	0	0	0	0	0	1	2	0	0	1	1	0	1	0	0	4	1	0	2	1	8	1	1	1	1	1	1	34	2	3	5	1	0	0
924	8	3	0	22	4	2	0	0	2	0	0	0	0	2	0	0	0	0	0	0	1	2	0	1	2	0	0	0	1	0	3	2	0	0	1	10	1	1	1	1	1	1	25	1	3	1	1	0	0
925	9	4	0	22	4	2	0	0	2	0	0	0	0	2	0	0	0	0	0	1	1	2	0	0	2	1	0	0	0	1	4	1	0	3	0	10	1	1	1	1	1	1		2	4	2	1	0	0
926	8	3	0	10	2	2	0	2	2	2	0	0	0	2	1	0	0	0	0	2	1	2	0	1	2	1	0	1	1	0	12	4	2	4	2	10	1	2	1	1	1	1	34	3	4	1	1	1	0
927	8	3	0	25	5	1	0	0	1	0	0	1	0	1	0	1	0	0	1	0	0	1	0	0	1	1	0	0	0	1	5	0	1	2	2	5	1	1	1	1	1	2	39	1	2	1	1	0	1
928	9	4	0	22	4	2	2	2	2	0	0	0	2	2	0	0	0	2	0	1	2	2	2	1	2	1	0	1	1	0	17	9	2	4	2	10	3	3	1	1	1	1	28	1	4	1	1	0	0
929	8	3	0	22	4	2	0	0	2	0	0	0	0	2	0	1	0	0	0	0	0	2	0	0	2	1	0	0	2	0	4	2	0	1	1	10	1	1	1	1	1	1	32	1	6	1	1	0	0
930	9	4	0	25	5	2	0	1	2	0	0	0	2	1	2	0	0	1	0	1	1	2	1	0	0	1	0	0	1	0	11	6	1	4	0	7	1	3	1	1	1	1	25	1	4	1	1	1	1
931	7	1	0	22	4	1	1	1	1	0	0	1	0	1	0	1	0	0	1	1	1	1	0	0	1	2	0	1	1	2	13	3	1	6	3	5	1	1	1	2	2	2	35	2	3	2	1	0	0
932	10	5	0	22	4	2	0	0	2	0	0	0	0	2	0	0	0	0	0	2	2	2	0	1	2	1	0	1	1	2	10	3	0	5	2	10	1	1	1	1	1	1	42	1	3		1	0	0
933	8	3	0	22	4	2	2	0	2	0	0	2	2	0	2	0	0	0	0	2	0	2	1	0	2	2	0	0	0	2	15	2	3	10	0	8	2	1	2	3	1	1	31	2	5	1	1	0	0
934	8	1	0	22	4	2	2	2	2	2	2	0	2	2	2	0	2	0	0	2	2	2	0	0	2	2	0	2	2	0	24	8	4	8	4	10	3	3	1	3	3	1	39	1	4	1	1	1	0
935	7	1	0	22	4	2	0	1	2	0	0	0	0	2	0	0	0	0	0	0	2	2	0	0	2	0	0	0	0	0	3	3	0	0	0	10	1	1	1	1	1	1	26	1	3	1	1	1	1
936	8	3	1	22	4	2	0	0	2	0	0	0	2	2	0	0	0	0	0	0	2	2	0	0	2	1	0	0	0	0	5	4	0	1	0	10	1	2	1	1	1	1	30	1	4	1	1	1	0
937	7	2	0	22	4	2	1	2	2	2	0	2	0	0	1	0	0	1	0	1	1	1	2	0	0	2	0	0	0	2	17	4	6	7	0	5	3	2	1	3	1	2	34	1	6	1	1	0	0
939	7	2	0	22	4	2	2	0	2	0	2	0	0	2	0	0	2	0	0	2	0	2	2	0	2	0	0	2	2	0	14	2	4	4	4	10	2	1	1	1	3	1	31	2	5	1	1	0	0
940	9	3	0	22	4	2	2	2	1	2	1	0	1	0	2	1	1	1	0	2	2	1	1	0	2	2	0	1	2	2	25	8	4	10	3	6	3	3	1	3	2	1	32	2	4		1	1	0
942	7	2	0	22	4	2	1	0	2	0	0	0	0	2	0	0	0	0	0	1	1	2	1	0	1	1	0	1	0	1	7	1	1	4	1	9	1	1	1	1	1	1	30	2	3	1	1	0	0
943	8	3	0	22	4	1	0	0	1	0	0	1	0	1	0	1	0	0	1	0	1	1	0	0	1	2	0	0	0	1	7	1	1	3	2	5	1	1	1	1	1	2	28	2	3	2	1	1	0
944	10	4	0	22	4	2	0	0	2	0	1	1	0	2	2	0	0	0	0	2	2	2	0	2	2	0	0	0	1	1	12	3	1	5	3	10	1	1	1	1	2	1	30	1	3		1	0	1
945	10	5	0	22	4	2	2	0	2	0	0	0	0	2	0	0	0	0	0	1	0	1	0	0	2	1	0	2	2	1	9	2	0	5	2	9	1	1	1	1	1	1	32	2	1	1	1	0	0
946	6	1	0	22	4	2	0	2	2	0	0	0	0	2	0	0	0	0	0	0	0	2	0	0	2	0	0	0	1	0	3	3	0	0	0	10	1	1	1	1	1	1	28	1	3	1	1	1	0
948	11	4	0	22	4	2	0	0	2	0	0	0	2	2	0	0	0	0	0	0	2	2	0	0	2	2	0	0	0	0	6	4	0	2	0	10	1	2	1	1	1	1	40	2	4	2	1	0	0
949	10	5	0	22	4	2	0	2	2	0	0	0	2	2	0	0	0	0	0	0	0	0	0	2	2	0	0	0	0	0	6	4	0	0	2	8	1	2	1	1	1	1	32	2	3	2	1	0	0
950	9	3	0	22	4	1	0	0	1	1	0	1	1	0	1	2	0	0	1	1	1	1	1	0	0	2	0	0	0	1	13	2	3	5	3	3	1	1	2	1	2	3	50	1	7	1	1	1	0
951	7	2	0	25	5	2	2	2	2	2	0	1	0	2	1	0	1	0	0	2	2	2	2	2	2	1	0	1	1	2	22	5	6	8	3	10	3	3	1	3	2	1	33	2	3	2	1	1	1
952	10	5	0	22	4	2	0	0	2	1	0	0	2	2	0	0	0	0	0	0	2	2	0	1	0	0	0	0	0	0	6	4	1	0	1	8	1	2	1	1	1	1	32	2	3	3	1	1	0
953	7	2	0	22	4	2	0	1	2	0	0	0	0	0	0	0	0	0	0	0	2	2	1	2	2	1	0	0	0	0	7	3	1	1	2	8	1	1	1	1	1	1		2	8	1	1	0	0
954	9	4	0	22	4	2	0	1	2	1	0	0	0	1	0	0	1	0	0	0	2	2	1	2	2	1	0	1	1	0	11	4	3	1	3	9	1	2	2	1	2	1		2	8	1	1	1	0
955	10	1	0	22	4	2	0	2	2	2	2	0	1	0	2	0	0	2	0	1	2	2	0	0	2	0	0	2	2	0	18	9	2	3	4	8	3	3	1	1	3	1	36	2	3	1	1	1	0
956	7	2	0	22	4	2	2	0	2	2	0	0	0	2	0	0	0	0	0	2	2	2	0	0	2	1	0	0	0	1	10	2	2	6	0	10	1	1	1	2	1	1	29	1	5	1	1	1	0
957	7	2	0	22	4	2	2	0	2	0	0	0	0	2	0	0	0	0	0	0	0	2	0	2	2	0	0	2	0	1	7	0	0	3	4	10	1	1	1	1	3	1	23	2	4	1	1	0	0
958	7	2	0	25	5	2	1	2	1	1	0	1	0	1	1	0	1	0	0	2	0	1	1	2	1	1	0	1	1	1	16	3	4	6	3	6	2	1	1	2	2	1	32	2	4	4	1	0	0
959	7	2	0	22	4	2	0	0	2	0	2	0	0	2	0	0	0	0	0	0	2	2	0	0	2	0	0	2	0	0	6	2	0	0	4	10	1	1	1	1	3	1	27	1	4		1	1	0
960	7	2	0	25	5	2	0	0	2	0	1	0	2	2	0	0	0	0	0	0	0	2	0	0	2	0	0	1	0	0	4	2	0	0	2	10	1	1	1	1	1	1		1	5	1	1	1	1
961	7	2	1	23	4	2	0	0	1	0	1	0	1	1	0	1	0	0	0	0	0	2	0	0	2	0	0	1	0	0	4	1	0	0	3	8	1	1	1	1	2	1	42	3	5	4	1	0	0
962	8	3	0	22	4	2	1	1	2	1	0	1	0	2	0	0	0	0	1	0	0	2	2	0	1	2	0	2	2	2	15	3	4	5	3	9	2	1	1	1	2	1	33	2	5	1	1	0	0
963	9	4	0	22	4	0	0	0	0	0	0	2	0	0	0	2	0	0	0	0	1	1	1	0	2	1	0	2	0	0	9	1	3	1	4	3	1	1	2	1	3	3	24	1	6	1	1	0	0
964	8	3	0	25	5	1	0	0	1	0	0	1	0	1	0	1	0	0	1	0	0	1	0	0	1	1	0	0	0	1	5	0	1	2	2	5	1	1	1	1	1	2	39	1	3	1	1	0	1
965	7	2	0	22	4	2	2	2	2	0	0	0	0	2	2	0	0	0	0	0	1	2	0	0	2	1	0	0	0	0	8	3	0	5	0	10	1	1	1	1	1	1	35	1	5	2	1	0	1
967	6	2	0	22	4	2	0	0	2	0	0	0	0	2	0	0	0	0	0	0	0	2	0	0	2	0	0	0	0	0	0	0	0	0	0	10	1	1	1	1	1	1	37	2	4	1	1	1	1
968	10	5	0	22	4	2	0	1	2	0	0	0	2	2	0	2	0	1	0	1	0	2	1	0	2	1	0	0	0	1	10	4	1	3	2	10	1	2	1	1	1	1	48	2	4	1	1	0	0
969	8	3	0	22	4	2	0	0	2	0	0	0	0	2	0	0	0	0	0	0	0	2	0	0	2	0	0	1	0	0	1	0	0	0	1	10	1	1	1	1	1	1	38	1	4	1	0	0	1
970	6	1	0	22	4	2	0	0	2	0	0	0	0	2	0	0	0	0	0	0	0	2	0	0	2	0	0	1	0	0	1	0	0	0	1	10	1	1	1	1	1	1	38	1	4	1	0	1	1
971	8	3	1	16	3	2	0	0	2	1	0	0	1	2	0	0	1	1	0	0	1	2	0	1	2	0	0	0	0	0	6	3	2	0	1	10	1	1	1	1	1	1	42	3	3	9	1	1	0
972	8	3	0	9	2	2	0	1	2	0	0	0	0	1	0	0	0	1	0	0	2	2	0	0	1	1	0	0	2	1	8	6	0	2	0	8	1	3	1	1	1	1	24	3	4	2	1	1	0
973	7	1	0	9	2	2	0	0	2	0	0	0	0	2	0	0	0	0	0	0	1	2	0	0	2	0	0	0	1	0	2	2	0	0	0	10	1	1	1	1	1	1	26	2	2	1	1	1	1
974	10	4	0	9	2	2	0	0	2	1	0	0	1	2	1	0	0	0	0	1	1	2	0	0	2	1	0	0	1	0	7	3	1	3	0	10	1	1	1	1	1	1	32	2	5	2	0	0	0
975	8	3	0	9	2	2	0	0	2	2	0	1	1	2	1	0	2	2	0	1	1	2	0	1	2	1	0	1	1	1	16	5	5	4	2	10	2	3	1	1	1	1	30	2	3	1	1	0	0
976	6	1	0	9	2	2	0	0	2	0	0	1	0	2	0	0	0	0	0	1	1	2	0	0	2	1	0	1	0	1	6	1	1	3	1	10	1	1	1	1	1	1	33	2	4	1	1	1	0
978	9	4	0	9	2	2	0	0	0	0	0	0	0	2	0	0	0	0	0	2	0	1	0	0	2	0	0	0	0	1	3	0	0	3	0	7	1	1	1	1	1	1	39	2	2	1	1	1	0
979	10	5	0	9	2	2	2	2	2	0	0	0	0	2	0	0	0	0	0	2	2	2	0	0	2	2	0	1	0	0	11	4	0	6	1	10	1	2	1	2	1	1	51	1	2		1	0	0
980	9	5	0	9	2	2	1	2	2	1	0	1	2	2	2	2	0	2	1	2	2	1	0	1	1	2	0	2	2	1	26	10	2	8	6	8	3	3	1	3	3	1	42	2	3	1	1	1	0
981	7	2	0	9	2	0	2	1	0	0	0	0	0	0	2	0	0	0	2	0	0	1	1	1	0	1	0	1	1	0	12	2	1	5	4	1	1	1	1	1	3	3	35	1	4	1	1	0	0
982	8	3	0	9	2	1	2	0	1	2	1	0	1	2	1	2	0	0	0	0	2	2	0	1	1	2	0	0	1	2	17	4	2	7	4	7	3	2	1	3	3	1	41	2	3	1	1	1	0
983	8	3	1	16	3	2	0	1	2	0	0	0	2	2	0	0	0	1	1	0	2	2	0	2	2	1	0	1	2	0	13	8	0	1	4	10	1	3	1	1	3	1	34	3	5	8	1	1	1
984	6	1	0	9	2	2	2	1	2	1	0	1	0	2	0	0	0	0	0	2	2	2	2	2	2	1	2	0	1	1	18	4	6	6	2	10	3	2	1	2	1	1	33	1	3	1	1	1	0
985	6	1	0	9	2	1	0	0	1	0	0	1	0	0	0	1	0	0	0	1	1	2	0	0	2	1	0	0	1	0	6	2	1	2	1	6	1	1	1	1	1	1	36	2	3	1	1	1	0
986	8	3	1	16	3	2	1	1	2	1	1	1	2	1	0	0	0	0	0	1	1	2	0	0	1	1	0	1	2	1	14	6	2	4	2	8	2	3	1	1	1	1	44	3	3	10	1	0	1
987	9	3	0	9	2	2	2	2	2	2	2	1	2	2	2	0	2	1	2	2	1	2	1	2	1	0	0	1	1	1	27	7	6	7	7	9	3	3	1	3	3	1	29		4		1	0	0
988	10	5	0	9	2	2	0	0	2	0	0	0	0	2	0	0	0	0	0	1	0	2	0	0	2	0	0	0	0	1	2	0	0	2	0	10	1	1	1	1	1	1	29	3	5	2	1	0	0
989	10	5	0	9	2	2	1	0	2	0	0	0	0	1	1	0	0	0	0	1	0	2	1	1	2	2	0	0	0	0	7	0	1	5	1	9	1	1	1	1	1	1	35			4	0	0	0
990	9	5	0	9	2	2	2	0	1	2	0	1	2	2	2	0	0	1	0	1	0	2	1	0	1	1	0	0	1	0	14	4	4	6	0	8	2	2	1	2	1	1	32	1	5	1	1	0	0
991	7	2	0	9	2	2	0	0	2	1	0	0	2	2	0	0	0	1	1	2	2	2	0	0	2	0	0	0	2	0	11	7	1	2	1	10	1	3	1	1	1	1		2	3	1	1	1	0
992	10	5	0	9	2	2	0	0	2	1	1	1	0	2	0	0	0	0	0	1	1	2	1	1	1	1	0	0	0	1	9	1	3	3	2	9	1	1	2	1	1	1	37	2	3	1	1	0	0
993	8	3	0	9	2	1	0	2	0	2	0	1	1	1	0	1	2	1	1	2	1	0	2	1	1	2	0	2	2	1	24	7	7	5	5	3	3	3	1	1	3	3	24	1	4	2	1	0	0
994	7	3	0	9	2	2	1	0	2	0	0	0	0	2	0	0	2	0	0	1	0	2	0	1	2	0	0	0	0	2	7	0	2	4	1	10	1	1	1	1	1	1	25	2	4	2	1	0	0
995	8	3	0	9	2	2	0	1	2	1	0	0	0	2	0	0	0	0	0	1	2	2	0	0	2	0	0	0	0	0	5	3	1	1	0	10	1	1	1	1	1	1	41	1	4	1	1	1	0
996	9	4	0	9	2	2	1	1	2	1	1	0	1	2	2	1	1	1	0	2	2	2	1	1	2	1	1	1	1	1	21	6	4	7	4	10	3	3	1	3	3	1	34	2	4	1	1	1	0
997	6	1	0	9	2	0	0	0	1	1	0	1	0	0	0	2	0	1	1	2	2	2	0	2	0	2	0	0	1	2	17	4	2	6	5	3	3	2	1	2	3	3	40	2	5	1	1	0	0
998	6	1	0	9	2	2	0	1	2	1	1	0	1	2	0	0	0	1	0	1	1	2	0	0	2	0	0	1	0	0	8	4	1	1	2	10	1	2	1	1	1	1	34	2	4	1	1	0	0
999	10	5	0	9	2	2	1	1	2	1	1	0	0	0	1	0	0	0	0	0	1	2	0	1	2	1	0	0	0	1	9	2	1	4	2	8	1	1	1	1	1	1	35	2	3	1	1	1	0
1000	11	5	0	9	2	2	1	2	1	2	0	1	1	1	1	0	0	1	0	1	1	2	0	1	1	0	0	1	1	0	14	6	3	3	2	7	2	3	2	1	1	1	43	2	4	1	1	1	0
1001	7	2	0	9	2	2	1	1	2	0	0	0	1	2	0	0	0	0	0	2	1	2	1	0	1	1	0	0	2	2	12	5	1	6	0	9	1	3	1	2	1	1	33	2	3	2	1	0	0
1002	6	1	0	9	2	2	1	0	1	1	0	0	0	2	1	0	0	1	0	1	2	2	0	0	1	1	0	2	1	1	12	4	1	5	2	8	1	2	1	1	1	1	36	3	3	1	1	0	0
1003	10	5	0	9	2	2	0	0	2	0	0	1	0	2	0	0	0	0	0	0	1	2	0	0	2	1	0	0	0	0	3	1	1	1	0	10	1	1	1	1	1	1	35	2	3	1	1	1	1
1004	10	5	0	9	2	1	0	1	1	0	0	0	0	2	0	0	0	0	0	2	2	1	0	1	1	2	0	1	1	1	11	4	0	5	2	6	1	2	1	1	1	1	48	2	4	1	1	0	0
1005	9	4	0	9	2	2	0	1	2	1	2	1	0	0	2	2	1	0	1	1	2	1	0	0	0	1	0	2	2	2	21	5	3	6	7	5	3	3	2	2	3	2	42	2	4	1	1	0	0
1006	6	1	0	9	2	2	0	0	1	0	0	0	0	1	0	0	0	0	0	0	1	2	0	0	2	2	0	0	1	0	4	2	0	2	0	8	1	1	1	1	1	1	32	2	6	3	1	1	0
1007	6	1	0	9	2	2	1	2	1	2	0	0	2	2	0	0	0	2	0	2	2	2	0	2	1	1	0	2	2	1	21	10	2	5	4	8	3	3	1	1	3	1	37	2	7	1	1	1	0
1008	6	1	0	9	2	2	0	0	2	0	0	0	0	2	0	0	0	0	0	0	0	2	0	1	2	0	0	0	2	0	3	2	0	0	1	10	1	1	1	1	1	1	38	3	7	1	1	1	0
1009	7	2	0	9	2	2	0	0	2	0	0	0	0	2	0	0	0	0	0	0	0	2	0	0	0	0	0	0	0	0	0	0	0	0	0	8	1	1	1	1	1	1	40	1	4	1	1	0	0
1010	7	2	0	9	2	2	1	0	1	1	0	1	1	2	1	0	0	0	1	1	1	2	0	1	2	1	0	0	1	1	12	3	2	5	2	9	1	1	1	1	1	1	26	2	3	1	1	0	0
1011	10	5	0	9	2	1	0	1	1	0	0	0	1	1	0	0	0	0	0	1	2	1	0	0	1	2	0	1	1	1	10	5	0	4	1	5	1	3	1	1	1	2	48	2	4	1	1	0	0
1012	7	2	0	9	2	2	1	0	2	1	0	0	0	2	0	0	0	0	0	2	1	2	0	2	2	1	0	0	1	1	10	2	1	5	2	10	1	1	1	1	1	1	24	2	4	1	1	0	1
1013	8	2	0	9	2	2	0	0	2	0	0	0	2	2	1	0	0	0	0	0	1	2	0	1	2	0	0	0	1	0	6	4	0	1	1	10	1	2	1	1	1	1	35	3	4	2	1	0	0
1014	6	1	0	9	2	2	2	2	2	0	0	0	1	2	1	0	1	0	0	1	0	2	0	0	2	1	0	1	1	0	11	4	1	5	1	10	1	2	1	1	1	1	32	2	3	1	1	1	1
1015	9	4	0	9	2	2	0	2	2	0	0	0	0	2	0	0	0	0	0	0	0	2	1	0	2	0	0	0	1	0	4	3	1	0	0	10	1	1	1	1	1	1	34	2	3	2	1	1	0
1016	6	1	0	9	2	2	1	2	2	0	0	0	1	1	0	1	0	1	1	1	1	2	0	0	2	1	0	2	1	1	14	6	0	4	4	9	2	3	1	1	3	1	26	1	3		1	1	0
1017	7	1	0	22	4	2	1	0	2	0	0	0	0	2	0	0	0	0	0	1	0	2	0	0	2	0	0	1	2	0	5	2	0	2	1	10	1	1	1	1	1	1	22	1	4	1	1	1	0
1018	9	4	0	9	2	1	0	0	0	0	0	1	0	1	0	2	0	0	1	0	1	1	0	0	1	2	0	0	0	1	8	1	1	3	3	4	1	1	1	1	2	3	34	2	3	1	0	0	0
1019	8	3	0	9	2	2	0	2	2	1	0	0	2	2	1	1	0	0	0	1	1	2	0	0	1	1	0	0	2	0	12	7	1	3	1	9	1	3	1	1	1	1	37	1	3		1	1	0
1020	10	5	0	9	2	2	0	1	2	0	0	0	0	2	2	0	0	0	0	0	0	2	0	0	2	0	0	0	1	0	4	2	0	2	0	10	1	1	1	1	1	1	40	1	4	1	1	1	0
1021	9	4	0	25	5	2	1	0	0	0	0	0	0	2	0	0	1	0	1	2	1	2	1	1	1	2	0	1	0	1	12	1	2	6	3	7	1	1	1	2	2	1	37	3	4	5	0	0	0
1022	6	1	0	9	2	2	0	2	1	0	2	0	0	2	0	0	2	0	0	0	0	2	0	0	2	0	0	0	0	0	6	2	2	0	2	9	1	1	1	1	1	1	35	1	5	2	1	1	0
1023	7	2	0	9	2	1	2	2	2	2	1	1	0	1	2	0	0	2	0	1	0	2	0	2	2	0	0	2	2	0	19	6	3	5	5	8	3	3	2	1	3	1	22	1	5	1	1	0	0
1024	10	5	0	23	4	2	0	1	2	0	0	1	1	2	0	1	0	1	0	1	1	2	1	1	2	1	0	0	1	2	13	5	2	4	2	10	1	3	1	1	1	1	43	3	3	3	1	0	0
1025	9	4	0	23	4	1	0	1	1	0	0	0	1	2	0	1	1	1	1	0	0	1	0	2	2	1	0	2	1	0	12	4	1	1	6	7	1	2	1	1	3	1	42	1	5	3	1	1	0
1026	10	5	0	22	4	1	0	0	0	1	0	1	0	1	1	1	0	0	1	0	0	1	0	0	1	1	0	1	0	1	8	0	2	3	3	4	1	1	1	1	2	3	44	2	3	1	1	1	0
1027	9	4	0	23	4	2	0	0	2	0	0	0	1	2	0	0	0	0	0	1	1	2	0	0	2	0	0	0	0	0	3	2	0	1	0	10	1	1	1	1	1	1		3	10	5	1	0	1
1028	7	1	0	23	4	2	1	1	2	0	0	1	1	0	1	0	0	0	0	2	1	2	0	0	2	1	0	0	1	1	11	4	1	6	0	8	1	2	1	2	1	1	31	2	4	1	1	0	0
1029	7	2	0	9	2	2	1	1	2	0	0	0	0	2	1	1	0	0	0	1	2	2	0	1	2	1	0	1	0	1	11	3	0	5	3	10	1	1	1	1	2	1	25	1	3	1	1	1	0
1030	9	4	0	21	4	2	2	2	2	2	2	1	2	2	2	1	1	1	0	1	2	2	1	1	2	1	0	1	2	1	26	9	5	7	5	10	3	3	1	3	3	1	47	2	3	3	1	1	0
1031	8	2	0	23	4	2	0	0	0	0	0	0	0	0	0	0	0	0	0	1	1	2	0	0	2	1	0	0	0	0	3	1	0	2	0	6	1	1	1	1	1	1	33	2	4	3	1	1	0
1032	6	1	0	9	2	2	0	1	1	0	0	1	0	1	0	1	0	0	1	1	0	1	0	0	1	1	0	1	1	1	9	2	1	3	3	6	1	1	1	1	2	1	27	2	3	1	1	1	0
1034	7	1	0	22	4	2	2	2	2	2	1	2	2	2	2	1	1	2	1	2	2	2	2	2	2	1	0	2	2	1	32	10	7	8	7	10	3	3	1	3	3	1	34	2	2	1	1	1	0
1035	10	5	0	9	2	2	0	0	2	0	0	0	0	0	0	0	0	0	0	1	1	2	0	0	2	0	0	2	0	1	5	1	0	2	2	8	1	1	1	1	1	1	39	1	4	2	0	1	0
1036	10	5	0	9	2	1	0	1	1	1	0	2	0	0	1	1	1	0	1	0	0	0	0	1	1	2	0	0	1	1	13	2	4	4	3	3	1	1	1	1	2	3		1	5	1	1	1	0
1037	10	5	0	9	2	2	0	1	2	0	0	0	0	2	0	0	0	0	0	1	0	2	0	0	2	0	0	1	0	1	4	1	0	2	1	10	1	1	1	1	1	1	36	1	5	1	1	1	0
1038	8	3	0	9	2	2	0	0	2	0	0	0	0	2	0	0	0	0	0	0	0	2	0	0	2	0	0	0	1	0	1	1	0	0	0	10	1	1	1	1	1	1	36	2	3	1	1	1	0
1039	10	5	0	9	2	2	0	2	2	2	1	1	0	2	0	0	0	1	0	0	1	2	0	0	1	0	0	1	0	0	9	4	3	0	2	9	1	2	2	1	1	1	37	1	5	1	1	1	0
1040	10	5	0	9	2	2	0	0	2	0	2	0	0	2	0	0	0	0	0	0	2	2	0	0	2	0	0	0	0	0	4	2	0	0	2	10	1	1	1	1	1	1	38	3	5	2	1	1	0
1041	10	5	0	9	2	2	0	1	2	0	0	1	2	2	2	0	0	0	0	2	2	2	0	0	2	2	0	0	0	0	12	5	1	6	0	10	1	3	1	2	1	1	45	1	4	1	1	0	0
1042	10	3	0	22	4	2	0	0	2	1	0	1	2	2	1	2	0	1	1	2	2	1	1	0	1	2	0	0	1	1	18	6	3	6	3	8	3	3	2	2	2	1	27	2	2	1	1	0	1
1043	10	4	0	22	4	1	1	1	1	0	0	1	0	1	0	1	0	0	1	1	0	1	0	0	1	1	0	0	0	2	9	1	1	5	2	5	1	1	1	1	1	2	31	1	4	1	1	0	0
1044	6	1	0	9	2	1	0	0	1	0	0	1	0	0	0	1	0	0	1	1	0	1	0	0	1	1	0	0	1	2	8	1	1	4	2	4	1	1	1	1	1	3	38	2	3	1	1	1	0
1045	10	5	0	9	2	1	0	1	2	1	0	0	1	2	0	1	1	0	0	1	1	2	0	2	2	1	0	2	2	0	14	5	2	2	5	9	2	3	1	1	3	1	36	2	4	1	1	1	1
1046	6	1	0	23	4	2	2	0	1	0	0	1	0	2	1	0	1	0	0	2	1	2	0	2	2	1	0	0	1	1	13	2	2	7	2	9	1	1	1	3	1	1	40	2	4	1	1	0	0
1047	10	5	0	25	5	1	0	1	0	0	0	0	1	2	1	0	0	0	1	0	0	2	0	0	2	0	0	1	0	0	5	2	0	1	2	7	1	1	1	1	1	1		1		3	1	1	1
1048	10	5	0	9	2	1	0	0	1	1	0	2	0	1	0	1	0	0	0	2	1	2	1	0	0	2	0	0	1	1	12	2	4	5	1	5	1	1	1	1	1	2	30	1	3	1	1	1	0
1049	8	3	1	16	3	2	1	1	1	0	0	0	1	1	1	0	0	0	0	1	1	2	0	0	2	0	0	0	0	1	7	3	0	4	0	8	1	1	1	1	1	1	40	3	3	11	1	1	0
1050	9	4	0	22	4	2	0	1	2	0	0	1	0	1	0	1	0	0	1	0	0	2	0	0	2	0	0	2	1	0	7	2	1	0	4	9	1	1	1	1	3	1	29	1	3		1	0	0
1052	7	2	0	9	2	2	0	0	2	1	0	0	0	2	0	0	0	1	0	1	1	2	0	1	2	1	0	0	0	1	7	2	1	3	1	10	1	1	1	1	1	1	26	2	5	1	1	1	0
1053	10	5	0	9	2	2	0	0	2	0	0	0	0	2	0	0	0	0	0	2	0	2	0	0	2	0	0	1	0	0	3	0	0	2	1	10	1	1	1	1	1	1	32	1	3	1	1	1	0
1054	10	5	0	16	3	2	1	0	2	0	0	0	2	2	1	0	0	0	0	1	2	2	1	0	2	1	0	0	1	1	11	5	1	5	0	10	1	3	1	1	1	1	35	3	4	7	1	0	1
1055	10	5	0	18	3	1	0	0	2	0	0	0	0	1	0	0	0	0	0	2	0	2	1	0	2	1	0	0	0	0	4	0	1	3	0	8	1	1	1	1	1	1	39	3	3	3	1	0	0
1057	10	5	0	9	2	1	2	2	2	2	0	1	0	2	2	1	0	1	1	2	0	2	2	1	2	0	0	1	2	2	22	5	5	8	4	9	3	3	1	3	3	1	47	2	3	1	1	0	0
1058	6	1	0	9	2	2	2	2	1	2	0	2	0	2	0	0	0	0	0	1	0	2	0	0	2	1	0	0	0	1	11	2	4	5	0	9	1	1	1	1	1	1	37	3	3	1	1	1	0
1059	9	4	0	21	4	2	0	0	2	0	0	0	0	2	0	0	0	0	0	0	1	0	0	0	2	0	0	0	0	0	1	1	0	0	0	8	1	1	1	1	1	1	37	2	4	2	1	1	0
1061	7	2	0	9	2	2	2	2	2	2	0	0	1	2	2	0	0	0	0	1	2	2	0	0	1	1	0	1	2	0	16	7	2	6	1	9	2	3	1	2	1	1	27	1	3	1	1	1	0
1062	7	2	0	25	5	2	0	0	2	0	0	0	0	2	0	0	0	1	0	0	1	2	0	0	2	1	0	1	1	0	5	3	0	1	1	10	1	1	1	1	1	1	44	3	4	5	1	1	0
1063	6	1	0	9	2	2	2	0	1	1	0	0	0	2	2	0	0	0	0	1	0	2	0	0	2	1	0	0	2	2	11	2	1	8	0	9	1	1	1	3	1	1	40	3	5	2	1	0	0
1064	6	1	0	9	2	2	0	0	2	2	0	1	0	2	0	0	1	1	0	0	2	2	2	2	2	2	2	0	1	0	16	4	8	2	2	10	2	2	1	1	1	1	38	1	4		1	0	0
1065	6	1	0	9	2	0	0	1	0	0	0	2	0	0	0	2	0	0	0	1	0	1	0	0	1	2	0	0	1	2	11	2	2	5	2	2	1	1	1	1	1	3	32	1	4	1	1	1	0
1066	8	3	0	9	2	2	0	0	2	1	0	0	0	2	0	0	0	0	0	2	2	2	0	0	2	0	0	2	2	1	10	4	1	3	2	10	1	2	1	1	1	1	38	1	4		0	0	0
1067	7	2	0	9	2	2	0	0	2	0	0	0	1	2	0	0	0	0	0	0	1	2	0	0	2	1	0	0	0	0	3	2	0	1	0	10	1	1	1	1	1	1	32	2	4	2	1	1	0
1068	8	3	0	9	2	2	1	1	2	1	0	1	2	2	0	0	0	0	1	2	2	2	1	0	2	0	0	0	0	0	12	5	3	3	1	10	1	3	2	1	1	1	28	1	4	1	1	1	0
1069	7	2	0	9	2	2	0	2	2	0	0	1	0	2	0	0	1	2	0	2	2	1	0	0	1	0	0	0	1	1	12	7	2	3	0	8	1	3	1	1	1	1	27	2	6	1	1	1	0
1070	7	1	0	9	2	2	1	2	2	1	0	1	0	2	0	0	0	1	0	0	1	2	0	2	2	0	0	0	2	1	12	6	2	2	2	10	1	3	1	1	1	1	22	1	3	1	1	1	0
1071	10	5	0	18	3	1	1	0	1	0	0	1	1	1	1	1	0	0	1	1	0	1	0	0	1	1	0	1	0	1	10	1	1	5	3	5	1	1	1	1	2	2	28	2	4	1	1	1	0
1072	7	2	0	9	2	2	0	1	2	0	0	0	0	2	0	0	0	0	0	1	2	1	0	0	2	1	0	0	0	1	6	3	0	3	0	9	1	1	1	1	1	1	31	1	4		1	0	0
1073	6	1	0	9	2	2	2	2	2	2	0	0	2	2	2	0	2	1	0	2	1	2	2	2	2	1	0	0	2	0	23	8	6	7	2	10	3	3	1	3	1	1	46	1	3	1	1	1	0
1074	6	1	0	9	2	1	0	1	1	0	0	1	0	0	0	1	1	0	1	0	0	1	0	0	1	2	0	0	0	1	8	1	2	3	2	4	1	1	1	1	1	3	30	1	5	1	0	0	0
1075	7	2	0	9	2	2	1	1	2	1	0	0	1	2	1	0	0	0	0	2	2	2	1	0	2	1	0	1	2	0	14	6	2	5	1	10	2	3	1	1	1	1	24	1	4	1	1	0	0
1076	7	2	0	9	2	2	1	0	2	0	0	1	0	2	1	0	0	0	0	1	1	2	0	0	2	1	0	0	1	2	9	2	1	6	0	10	1	1	1	2	1	1	42	2	3		1	1	0
1077	11	4	0	22	4	2	0	0	2	0	0	0	2	2	0	0	0	0	0	0	0	2	0	0	2	0	0	0	0	0	2	2	0	0	0	10	1	1	1	1	1	1	40	2	4	1	1	0	0
1078	8	3	0	20	4	2	0	0	0	2	0	0	2	0	2	0	0	0	1	1	1	1	0	0	2	0	0	2	1	0	12	4	2	3	3	5	1	2	1	1	2	2	32		4	4	1	1	1
1079	6	1	0	26	5	2	1	0	2	1	0	0	0	1	2	1	0	0	0	1	0	1	0	0	1	2	0	0	0	1	9	0	1	7	1	7	1	1	1	3	1	1	40	3	4	7	1	0	1
1080	10	5	0	9	2	2	1	1	2	0	0	0	2	1	1	0	0	0	0	1	1	2	0	0	2	1	0	0	0	1	9	4	0	5	0	9	1	2	1	1	1	1	29	3	4	1	1	1	0
1081	7	2	1	24	5	2	1	0	2	0	0	0	1	2	0	0	0	0	0	1	2	2	0	0	2	1	0	1	1	1	9	4	0	4	1	10	1	2	1	1	1	1	47	3	3	9	1	1	1
1083	10	5	0	8	2	2	2	0	0	2	1	1	0	2	2	0	1	1	0	2	2	1	2	0	1	0	2	2	1	2	23	4	8	8	3	6	3	2	1	3	2	1	23	2	4	1	1	1	0
1084	6	2	0	8	2	2	2	2	2	0	0	2	2	2	2	0	2	0	0	2	2	2	2	2	2	2	0	2	2	2	28	8	6	10	4	10	3	3	1	3	3	1	30	1	5	2	1	0	0
1085	8	3	0	8	2	2	0	0	2	0	0	0	0	2	0	0	0	0	0	0	0	2	0	0	2	0	0	0	2	0	2	2	0	0	0	10	1	1	1	1	1	1	29	2	4	1	1	0	0
1087	8	3	0	8	2	2	1	0	2	2	0	0	2	2	0	0	1	0	0	1	1	2	0	1	2	1	0	0	1	0	11	4	3	3	1	10	1	2	2	1	1	1	40	2	3	1	1	0	0
1088	6	1	0	24	5	2	0	0	1	0	0	0	0	2	0	0	0	0	0	0	1	2	0	0	2	1	0	0	2	2	6	3	0	3	0	9	1	1	1	1	1	1	38	3	4	5	1	0	1
1089	7	2	0	8	2	2	0	0	2	1	0	0	0	2	0	0	0	0	0	0	1	2	0	2	2	0	0	0	1	0	5	2	1	0	2	10	1	1	1	1	1	1	39	2	3		1	1	0
1090	8	3	0	24	5	1	0	0	1	0	1	0	0	1	0	0	0	0	0	0	0	1	0	0	1	1	0	1	0	0	3	0	0	1	2	5	1	1	1	1	1	2	33	3	3	3	1	1	0
1091	8	3	0	24	5	1	1	1	0	0	1	1	0	0	1	1	0	0	1	1	1	1	0	1	0	1	0	1	1	2	15	3	1	6	5	2	2	1	1	2	3	3	31	1	3	1	1	0	0
1092	6	1	0	24	5	2	0	0	2	0	0	1	0	2	0	0	0	0	0	1	0	2	0	0	2	1	0	0	0	0	3	0	1	2	0	10	1	1	1	1	1	1	28	2	4	1	1	0	0
1094	6	1	0	24	5	2	0	2	2	1	0	0	2	2	0	1	0	1	0	1	2	1	1	2	2	1	0	1	2	2	19	9	2	4	4	9	3	3	1	1	3	1	42	3	3	1	1	0	0
1095	8	3	0	24	5	2	0	0	2	1	0	1	0	1	0	0	0	0	0	0	1	2	1	0	2	0	0	0	0	1	5	1	3	1	0	9	1	1	2	1	1	1	38	3	4	3	1	1	0
1096	7	2	0	8	2	2	0	0	2	0	0	0	0	2	0	0	0	0	0	0	0	0	0	0	2	0	0	2	2	0	4	2	0	0	2	8	1	1	1	1	1	1	35	1	3	1	1	0	0
1097	8	4	0	26	5	1	1	1	1	0	1	2	1	1	1	1	0	0	1	1	1	1	0	1	1	2	0	1	1	1	17	4	2	6	5	5	3	2	1	2	3	2	44	1	3	2	1	1	0
1098	6	1	0	26	5	2	0	0	2	2	0	0	1	2	0	0	1	0	0	1	1	2	0	1	2	0	0	0	0	0	7	2	3	1	1	10	1	1	2	1	1	1	42	2	4	4	1	0	0
1099	9	5	0	26	5	2	0	0	2	0	0	0	1	2	0	0	0	0	1	0	1	1	1	1	2	1	0	0	0	0	6	2	1	1	2	9	1	1	1	1	1	1	46	3	3	7	1	1	0
1100	6	2	0	26	5	2	1	2	1	2	0	1	1	1	1	0	1	1	0	2	1	0	1	1	1	1	0	1	1	1	19	6	5	6	2	5	3	3	1	2	1	2	27	2	3	5	1	1	0
1101	10	5	0	25	5	2	0	1	2	0	2	0	1	2	0	0	0	1	0	2	2	2	1	2	1	0	0	2	2	2	18	7	1	4	6	9	3	3	1	1	3	1	45	3	6	3	1	1	1
1102	6	1	0	26	5	2	1	1	2	1	0	0	0	2	0	0	0	0	0	0	0	2	0	0	2	0	0	0	0	0	3	1	1	1	0	10	1	1	1	1	1	1	46	1	3	3	1	1	0
1103	8	4	0	26	5	2	0	0	1	0	0	1	1	2	1	0	0	2	0	1	0	2	1	0	1	1	0	1	2	0	11	5	2	3	1	8	1	3	1	1	1	1	61	3	2	3	1	1	0
1104	6	2	0	26	5	2	0	0	1	1	0	1	0	2	0	0	0	1	0	0	0	2	0	2	2	0	0	0	0	0	5	1	2	0	2	9	1	1	1	1	1	1	26	2	4	4	1	0	0
1105	7	2	0	26	5	2	1	0	1	1	1	0	2	2	1	0	0	0	0	0	1	2	0	0	1	0	0	0	1	0	8	4	1	2	1	8	1	2	1	1	1	1	37	3	4	5	1	0	0
1106	7	2	1	16	3	2	0	0	2	0	0	0	0	2	0	0	0	0	0	0	0	2	0	0	2	0	0	0	0	0	0	0	0	0	0	10	1	1	1	1	1	1	44	2	5	11	1	1	0
1107	9	4	0	26	5	2	0	1	2	0	2	0	1	0	1	0	0	0	0	1	1	2	0	0	1	0	0	1	1	1	10	4	0	3	3	7	1	2	1	1	2	1	26	2	3	3	1	0	0
1108	9	4	0	26	5	0	1	1	0	1	1	2	1	0	1	2	1	1	2	0	1	0	1	1	0	2	1	1	0	2	23	4	6	6	7	0	3	2	1	2	3	3	44	1	3	1	1	0	1
1111	7	2	1	16	3	2	0	0	2	1	0	1	2	2	0	0	0	0	0	0	2	2	1	0	2	1	0	1	0	0	9	4	3	1	1	10	1	2	2	1	1	1	42	3	3	5	1	1	1
1112	7	2	0	26	5	2	0	1	2	0	0	0	0	1	0	0	0	0	0	1	1	2	0	0	2	1	0	0	0	1	5	2	0	3	0	9	1	1	1	1	1	1	38	3	4	5	1	0	1
1113	10	5	0	24	5	2	0	0	0	0	0	0	0	2	0	0	0	0	0	0	0	2	0	0	2	0	0	0	0	0	0	0	0	0	0	8	1	1	1	1	1	1	30	2	3	1	1	1	0
1115	9	4	0	24	5	2	0	0	2	0	0	0	2	2	0	0	0	0	0	1	2	2	0	0	2	0	0	0	1	1	7	5	0	2	0	10	1	3	1	1	1	1	41	2	4	5	1	1	0
1116	6	1	0	24	5	2	0	2	2	2	1	1	1	1	2	2	0	2	1	2	2	2	0	2	2	1	0	1	2	2	26	9	3	7	7	9	3	3	2	3	3	1	25	2	5	1	1	0	0
1117	7	2	0	24	5	2	2	0	2	2	0	0	0	0	2	0	0	0	0	2	0	2	0	0	2	0	0	0	2	0	10	2	2	6	0	8	1	1	1	2	1	1	32	3	3	1	1	0	0
1118	9	4	0	24	5	2	0	2	2	0	0	0	2	2	0	0	0	2	1	2	2	2	2	2	2	2	0	2	2	1	22	10	2	5	5	10	3	3	1	1	3	1	25	1	4	2	1	1	1
1119	7	2	0	24	5	2	0	0	2	0	0	0	0	1	0	0	0	0	0	0	1	2	0	0	1	1	0	0	0	0	2	1	0	1	0	8	1	1	1	1	1	1	47	3	4	8	0	0	0
1120	9	3	0	24	5	2	1	1	1	1	0	1	0	2	0	0	0	0	0	1	1	2	0	0	2	1	0	0	1	1	9	3	2	4	0	9	1	1	1	1	1	1	29	1	3	2	1	1	0
1121	6	2	0	26	5	2	0	0	2	0	0	1	0	2	0	0	0	0	1	1	0	2	1	0	2	0	0	2	0	0	6	0	2	1	3	10	1	1	1	1	2	1	38	2	4	4	0	1	0
1122	10	5	0	24	5	2	0	2	2	0	2	1	0	2	0	0	0	0	0	0	0	2	0	2	1	2	0	2	2	0	13	4	1	2	6	9	1	2	1	1	3	1	33	2	4	2	1	0	0
1123	10	5	0	24	5	1	2	0	1	1	0	1	0	1	2	1	1	0	1	2	1	2	0	1	1	2	0	1	1	1	18	2	3	9	4	6	3	1	2	3	3	1		1	3	1	1	0	0
1124	10	5	0	24	5	0	1	1	0	2	2	1	1	1	1	1	1	1	1	2	1	1	2	1	0	2	2	1	2	2	28	6	8	8	6	2	3	3	1	3	3	3	42	3	5	5	1	1	1
1125	9	3	0	24	5	1	0	0	1	0	1	2	0	1	0	1	0	0	1	0	0	1	0	0	1	1	0	0	1	1	8	1	2	2	3	5	1	1	1	1	2	2	47	2	3	1	1	1	0
1126	7	2	0	24	5	1	0	1	1	0	0	1	0	0	1	1	0	1	1	0	0	1	0	0	1	1	0	0	0	1	8	2	1	3	2	4	1	1	1	1	1	3	31	1	5	1	1	1	0
1128	7	2	0	24	5	2	0	0	2	0	0	0	0	2	0	0	0	0	0	0	1	2	2	0	2	1	0	0	1	0	5	2	2	1	0	10	1	1	1	1	1	1	31	2	4	5	1	0	1
1129	7	2	0	24	5	2	2	0	1	1	0	1	1	2	2	0	0	2	0	1	1	2	1	1	2	1	0	0	1	1	16	5	3	7	1	9	2	3	2	3	1	1	44	3	3	3	0	1	0
1131	10	5	0	24	5	2	2	0	2	0	0	1	1	2	0	0	1	2	1	2	2	2	0	1	1	2	0	0	1	2	18	6	2	8	2	9	3	3	1	3	1	1	44	2	3	5	1	0	1
1132	11	5	0	24	5	2	0	0	2	0	0	0	0	2	0	0	0	0	0	0	1	2	0	0	2	0	0	0	0	0	1	1	0	0	0	10	1	1	1	1	1	1	39	2	5	2	1	1	1
1133	8	3	0	24	5	2	0	0	2	0	0	0	0	2	0	0	0	0	0	1	1	2	0	0	2	1	0	0	1	0	4	2	0	2	0	10	1	1	1	1	1	1	39	3	5	5	1	1	1
1134	8	3	0	24	5	2	0	0	2	0	0	1	0	2	2	0	0	0	0	1	0	2	0	0	1	0	0	0	0	0	4	0	1	3	0	9	1	1	1	1	1	1	30	1	4	2	1	1	0
1136	9	2	0	24	5	1	1	1	1	1	1	2	1	1	1	1	1	1	1	1	1	1	1	1	1	1	1	1	1	1	21	5	6	5	5	5	3	3	1	1	3	2	27	2	4	2	1	1	0
1137	10	4	0	24	5	2	2	0	2	1	0	0	2	2	2	0	1	0	0	1	2	2	2	2	2	1	1	0	2	0	19	6	5	6	2	10	3	3	1	2	1	1	32		4		1	1	0
1138	6	1	0	24	5	1	1	1	1	1	1	1	1	1	1	1	1	1	1	1	1	1	0	1	0	1	1	0	1	1	18	5	4	5	4	4	3	3	1	1	3	3	34	1		2	0	1	0
1140	9	3	0	24	5	1	0	0	1	0	0	1	0	1	1	1	0	0	1	1	1	1	0	0	1	1	0	0	0	1	8	1	1	4	2	5	1	1	1	1	1	2	45	1	4	4	1	1	0
1141	10	5	0	8	2	2	1	0	1	0	1	1	1	0	2	0	0	0	0	1	2	2	1	0	1	1	0	0	0	1	12	3	2	6	1	6	1	1	1	2	1	1	47	3	5	4	1	1	1
1142	7	2	0	24	5	2	0	1	2	0	0	0	0	1	0	0	0	0	0	0	0	2	0	0	2	1	0	0	1	0	3	2	0	1	0	9	1	1	1	1	1	1	42	3	4	8	1	1	0
1143	10	5	0	24	5	2	0	0	2	0	0	0	1	2	0	0	0	0	0	0	2	2	0	0	2	0	0	0	0	0	3	3	0	0	0	10	1	1	1	1	1	1	42	3		8	1	0	1
1144	7	2	0	24	5	2	0	1	2	2	0	0	1	2	0	0	0	1	0	1	1	2	0	0	2	0	0	0	1	1	9	5	2	2	0	10	1	3	1	1	1	1	30	2	4	3	1	0	0
1145	10	5	0	24	5	2	0	0	2	0	0	0	1	2	0	0	1	1	0	1	1	2	0	0	2	0	0	0	1	0	6	4	1	1	0	10	1	2	1	1	1	1	41	3	3	5	1	0	0
1146	6	1	1	26	5	2	0	1	2	1	0	0	0	1	0	0	0	1	0	1	0	2	1	2	1	2	0	2	0	1	12	2	2	4	4	8	1	1	1	1	3	1	28	2	4	3	1	1	0
1147	7	2	0	24	5	2	1	0	2	2	1	1	1	2	0	0	1	1	0	0	1	2	1	1	2	0	0	0	2	0	13	5	5	1	2	10	1	3	1	1	1	1	36	2	4	3	1	0	0
1148	10	5	0	8	2	2	0	1	2	0	0	0	0	2	0	0	0	0	0	2	2	2	0	0	0	0	0	0	2	0	7	5	0	2	0	8	1	3	1	1	1	1	33	1	6	1	1	0	0
1149	11	5	0	8	2	2	1	0	2	0	0	0	0	2	0	0	0	0	0	2	1	2	0	0	1	0	0	1	0	1	6	1	0	4	1	9	1	1	1	1	1	1	27	1	5	1	1	1	0
1152	10	5	0	8	2	2	0	2	2	0	0	0	1	1	0	0	0	2	0	1	1	2	0	1	2	1	0	2	1	1	13	7	0	3	3	9	1	3	1	1	2	1	42	1	4		1	1	1
1153	8	3	0	8	2	2	0	0	1	0	0	0	0	2	0	0	0	0	0	0	2	2	1	1	2	0	0	1	0	1	6	2	1	1	2	9	1	1	1	1	1	1	29	2	3	1	1	1	0
1154	11	5	0	8	2	2	0	0	2	0	0	0	1	0	0	0	0	0	0	0	0	2	1	0	2	0	0	1	0	0	3	1	1	0	1	8	1	1	1	1	1	1	37	1	6	1	1	0	0
1155	9	4	0	8	2	1	2	2	2	2	0	1	0	1	0	0	0	2	1	2	2	2	2	1	1	2	0	0	1	2	22	7	5	8	2	7	3	3	1	3	1	1	27	1	5	1	1	1	0
1156	11	4	0	8	2	1	0	1	1	0	0	1	0	0	0	1	0	0	1	0	0	1	0	0	1	1	0	0	1	2	8	2	1	3	2	4	1	1	1	1	1	3	44	1	4	1	1	0	0
1157	10	4	0	8	2	1	0	1	0	1	0	1	0	0	0	2	0	0	1	1	2	2	0	0	0	2	0	0	0	2	13	3	2	5	3	3	1	1	1	1	2	3		2	4	2	1	1	0
1158	8	3	0	8	2	2	1	0	2	0	0	1	0	1	1	0	0	0	0	2	0	2	0	0	2	1	0	1	1	0	8	1	1	5	1	9	1	1	1	1	1	1	32	1	2		1	0	0
1159	10	3	0	8	2	2	0	2	2	0	1	0	0	2	1	0	0	0	0	1	2	2	0	1	2	0	0	1	1	1	11	5	0	3	3	10	1	3	1	1	2	1	37	2	4	1	1	0	0
1160	9	4	0	8	2	2	0	0	1	0	1	2	1	0	0	0	0	0	0	1	0	2	1	0	1	2	0	0	0	0	8	1	3	3	1	6	1	1	2	1	1	1	27	1	2		1	0	0
1161	7	3	0	8	2	2	0	1	2	0	0	1	1	2	0	1	0	0	0	1	1	2	2	0	2	2	0	1	0	1	12	3	3	4	2	10	1	1	2	1	1	1	36	1	2	1	1	0	0
1162	8	3	0	24	5	2	2	2	1	1	0	1	1	2	0	0	0	1	1	1	1	2	1	0	2	1	0	1	1	1	16	6	3	5	2	9	2	3	2	1	1	1	26	1	4	1	1	0	0
1163	10	5	0	8	2	2	0	1	2	0	0	0	0	2	0	0	0	0	0	0	0	2	1	0	2	0	0	1	0	0	3	1	1	0	1	10	1	1	1	1	1	1	31	3	3	1	1	0	1
1164	8	3	0	8	2	2	0	0	1	0	0	1	0	0	0	0	0	0	0	0	0	2	0	0	2	0	0	0	0	0	1	0	1	0	0	7	1	1	1	1	1	1		1		1	0	0	0
1165	10	4	0	8	2	2	2	2	2	0	0	0	2	2	0	0	0	0	0	0	2	2	0	0	2	0	0	0	0	0	8	6	0	2	0	10	1	3	1	1	1	1	54	1	2	1	1	1	0
1166	10	5	0	8	2	2	0	1	2	0	1	0	1	2	1	0	0	0	0	1	2	2	0	1	2	1	0	0	2	0	11	6	0	3	2	10	1	3	1	1	1	1	38	1	4	2	1	0	0
1167	7	2	0	8	2	1	0	0	1	2	0	2	0	0	2	2	0	0	0	2	0	1	2	0	0	2	0	0	1	1	16	1	6	7	2	3	2	1	1	3	1	3	27	1	3	1	1	1	0
1168	8	3	0	8	2	2	1	2	2	0	0	1	0	1	2	1	0	0	1	2	2	1	1	0	0	2	0	0	0	2	17	4	2	9	2	6	3	2	1	3	1	1	33	2	3	2	1	0	1
1169	9	4	0	8	2	2	0	0	2	0	0	0	1	2	0	0	0	0	0	1	1	2	0	0	2	1	0	0	0	1	5	2	0	3	0	10	1	1	1	1	1	1	31	2	3	1	1	0	0
1170	10	5	0	8	2	2	1	2	1	2	0	0	0	1	0	0	2	0	0	2	2	2	1	0	1	1	0	0	0	0	13	4	5	4	0	7	1	2	1	1	1	1	38	2	5	1	1	0	1
1171	11	4	0	8	2	2	0	1	0	0	0	0	1	2	0	0	0	0	0	1	2	2	1	0	2	1	0	1	1	0	9	5	1	2	1	8	1	3	1	1	1	1	30	1	2	2	1	1	0
1172	9	4	0	8	2	2	1	2	0	2	1	1	0	1	0	0	2	2	0	2	2	2	2	1	1	2	0	1	2	1	24	8	7	6	3	6	3	3	1	2	2	1	38	2	5	1	1	0	1
1173	7	2	0	24	5	2	1	0	2	0	0	0	0	1	0	0	0	0	0	1	0	2	0	0	2	1	0	1	1	0	5	1	0	3	1	9	1	1	1	1	1	1	26	2	2	2	1	0	0
1174	6	1	0	8	2	1	0	0	1	0	1	1	0	1	1	1	0	0	1	0	0	1	1	0	1	1	0	1	0	1	9	0	2	3	4	5	1	1	1	1	3	2	43	2	5	1	1	1	0
1175	6	1	0	8	2	1	2	1	1	1	1	1	0	0	0	0	1	0	0	2	2	2	1	0	1	2	0	0	1	1	16	4	4	7	1	5	2	2	1	3	1	2	38	2	5	1	1	0	0
1176	7	2	0	8	2	1	1	0	1	0	1	1	1	1	1	1	2	2	1	0	1	1	1	1	2	1	1	1	2	1	20	6	5	4	5	6	3	3	1	1	3	1	42	1	3	1	1	1	0
1177	7	2	0	8	2	2	2	1	1	1	0	1	0	1	0	0	0	1	1	1	1	2	0	0	1	2	0	1	0	1	13	3	2	6	2	7	1	1	1	2	1	1	35	2	3	1	1	1	0
1179	7	2	0	24	5	2	2	0	2	1	2	0	2	2	2	0	0	0	0	2	1	2	0	1	1	1	0	1	0	1	16	3	1	8	4	9	2	1	1	3	3	1	33	3	4	3	1	0	0
1180	10	4	0	8	2	2	0	1	2	0	0	0	1	2	0	0	0	1	0	0	1	2	0	1	2	0	0	2	0	0	7	4	0	0	3	10	1	2	1	1	2	1	36	1	3	1	1	0	0
1182	6	1	0	8	2	2	0	0	2	0	1	0	2	2	0	0	0	1	0	0	1	2	0	1	2	1	0	1	1	0	9	5	0	1	3	10	1	3	1	1	2	1	55	1	3	1	1	1	1
1183	7	3	0	8	2	2	0	0	2	0	0	1	0	0	0	0	0	0	0	2	2	2	1	0	0	1	0	0	2	1	10	4	2	4	0	6	1	2	1	1	1	1	36	1	4	1	1	1	0
1184	8	3	0	8	2	2	0	0	2	0	0	0	2	1	0	0	0	0	0	0	0	2	0	2	2	0	0	0	1	0	5	3	0	0	2	9	1	1	1	1	1	1	30	2	3	1	1	1	0
1185	7	1	0	8	2	2	0	0	2	0	0	0	0	2	0	0	0	0	0	0	0	2	0	0	2	0	0	0	1	1	2	1	0	1	0	10	1	1	1	1	1	1	35	2	3	1	1	0	0
1186	10	5	0	8	2	2	0	0	2	0	0	1	0	2	0	0	0	0	0	0	0	2	0	0	2	0	0	0	1	1	3	1	1	1	0	10	1	1	1	1	1	1	55	3	4	2	1	0	0
1187	6	1	0	8	2	2	0	0	2	0	0	2	1	2	0	0	0	0	0	1	0	2	0	0	2	1	0	2	1	2	10	2	2	4	2	10	1	1	1	1	1	1	37	1	4	1	1	1	0
1188	6	1	0	24	5	2	0	2	2	2	0	0	2	0	0	0	0	2	0	0	0	2	0	0	2	0	0	0	0	0	8	6	2	0	0	8	1	3	1	1	1	1	32	1	4	2	1	0	0
1189	9	4	0	8	2	2	0	0	2	0	0	0	0	2	0	0	0	0	0	2	0	2	0	1	2	1	0	1	1	1	7	1	0	4	2	10	1	1	1	1	1	1	51	1	7	1	1	0	0
1190	10	5	0	8	2	2	0	1	1	1	0	1	0	1	0	1	0	0	1	2	1	2	0	0	0	1	0	0	2	1	12	4	2	4	2	6	1	2	1	1	1	1	40	2	6	2	1	1	0
1191	10	5	0	8	2	2	0	1	2	0	0	0	0	2	0	0	0	0	0	1	1	2	0	0	2	0	0	0	0	0	3	2	0	1	0	10	1	1	1	1	1	1	41	2	4	2	1	0	0
1192	8	3	0	8	2	1	0	1	1	0	0	2	0	1	1	1	0	0	1	0	0	1	0	0	1	1	0	1	0	1	9	1	2	3	3	5	1	1	1	1	2	2	41	3	3		1	1	0
1194	10	5	0	26	5	2	2	1	2	2	2	1	2	2	2	0	0	0	0	1	2	2	0	2	2	1	0	2	2	1	23	7	3	7	6	10	3	3	2	3	3	1	32	2	2	2	1	0	0
1195	6	2	0	26	5	2	0	0	1	0	0	0	1	2	1	0	0	0	0	1	1	2	0	1	2	0	0	1	1	1	8	3	0	3	2	9	1	1	1	1	1	1	38	3	4	6	1	1	0
1196	8	4	0	26	5	2	2	0	2	2	0	0	2	1	0	0	0	2	0	1	2	2	0	2	2	1	0	0	1	1	16	7	2	5	2	9	2	3	1	1	1	1		2	3	4	1	1	0
1197	7	3	0	26	5	2	0	1	2	0	0	0	0	2	0	0	0	0	0	1	1	2	0	1	2	1	0	0	0	0	5	2	0	2	1	10	1	1	1	1	1	1	35	2	3	2	1	0	0
1198	8	3	0	26	5	2	0	0	2	0	0	0	0	2	0	0	2	2	0	0	2	2	1	0	2	1	0	2	0	0	10	4	3	1	2	10	1	2	2	1	1	1	39	2	5	4	1	0	0
1199	8	3	0	8	2	2	0	1	2	1	0	0	1	2	0	0	0	0	0	0	1	2	0	0	2	0	0	1	1	0	6	4	1	0	1	10	1	2	1	1	1	1	32	2	5	2	0	1	0
1200	6	1	0	26	5	2	0	0	2	0	0	1	0	2	0	0	0	0	0	0	0	2	0	0	1	1	0	0	0	2	4	0	1	3	0	9	1	1	1	1	1	1	35	3	3	5	1	0	0
1201	10	5	0	8	2	2	1	2	2	1	0	1	0	2	0	0	1	0	0	1	2	2	1	0	2	1	0	0	0	1	12	4	4	4	0	10	1	2	1	1	1	1	37	1	3	1	1	0	0
1202	10	5	0	8	2	2	0	0	1	0	0	1	0	1	0	0	0	0	0	2	1	2	0	0	1	0	0	0	0	1	5	1	1	3	0	7	1	1	1	1	1	1	44	2	2	1	1	1	0
1203	10	5	0	26	5	2	2	0	2	2	0	1	2	2	2	0	0	2	0	2	2	2	2	2	2	2	2	1	2	1	27	8	7	9	3	10	3	3	1	3	2	1	39	2	4	2	1	0	0
1204	8	3	0	24	5	2	0	1	2	1	0	1	0	2	1	0	0	0	0	1	1	2	0	0	1	1	0	0	1	1	9	3	2	4	0	9	1	1	1	1	1	1	37	3	4	7	1	1	1
1205	8	3	0	24	5	2	1	0	2	1	2	0	1	2	1	0	0	0	0	1	1	2	1	0	2	0	1	1	0	1	12	2	3	4	3	10	1	1	2	1	2	1	30	2	4	3	1	1	0
1206	10	5	0	8	2	1	0	0	1	0	1	1	1	1	0	1	0	0	1	1	1	1	0	1	1	1	0	1	0	1	11	2	1	3	5	5	1	1	1	1	3	2	29	1	5	1	1	0	0
1207	8	4	0	26	5	2	0	0	2	0	0	0	0	2	0	0	0	0	0	0	0	2	0	0	2	0	0	0	0	0	0	0	0	0	0	10	1	1	1	1	1	1	39	1	6	2	1	0	0
1208	7	3	0	26	5	2	0	0	2	1	0	0	1	2	0	0	0	0	0	2	1	2	0	0	1	1	0	0	2	2	10	4	1	5	0	9	1	2	1	1	1	1	35	2	2	8	1	1	0
1209	7	2	0	8	2	2	0	0	2	0	0	0	0	2	1	0	0	0	0	1	1	2	0	0	2	1	0	2	1	1	8	2	0	4	2	10	1	1	1	1	1	1	37	2	4	2	0	0	0
1210	8	3	1	16	3	2	0	0	2	0	0	0	1	0	0	0	0	0	0	0	0	2	0	0	2	1	0	0	0	0	2	1	0	1	0	8	1	1	1	1	1	1	43	3	3	11	1	0	1
1211	8	3	1	16	3	2	0	0	2	0	0	1	0	1	0	2	0	0	0	0	0	2	0	0	2	1	0	0	0	2	6	0	1	3	2	9	1	1	1	1	1	1	36	3	4	8	1	0	1
1212	9	4	1	16	3	2	1	1	1	1	0	1	0	2	0	0	0	0	0	1	0	2	1	0	1	1	0	0	2	1	10	3	3	4	0	8	1	1	2	1	1	1	32	3	5	6	1	0	0
1213	8	3	1	16	3	2	0	0	2	0	0	0	1	1	0	0	0	0	0	1	1	2	0	1	1	2	0	0	0	1	7	2	0	4	1	8	1	1	1	1	1	1	47	3	3	10	0	0	1
1214	8	3	1	16	3	2	1	0	2	1	0	0	1	2	1	0	0	0	0	1	1	2	0	0	2	0	0	1	0	1	8	2	1	4	1	10	1	1	1	1	1	1	24	3	4	2	1	0	0
1215	7	3	0	26	5	2	1	2	2	0	1	0	0	2	0	0	0	0	0	1	1	2	0	1	2	1	0	0	1	1	10	4	0	4	2	10	1	2	1	1	1	1	34	2	4	2	1	0	0
1216	8	3	0	24	5	0	2	2	2	0	0	2	0	0	1	1	0	0	0	2	0	0	0	0	0	2	0	0	2	2	16	4	2	9	1	2	2	2	1	3	1	3	40	2	5	6	1	1	1
1217	10	5	0	8	2	2	2	0	2	0	0	1	0	1	2	1	0	0	0	0	1	2	1	1	2	0	0	1	1	1	12	2	2	5	3	9	1	1	1	1	2	1	31	1	4	1	1	1	0
1218	6	1	0	8	2	2	2	2	0	1	0	2	1	2	2	0	1	0	1	2	2	2	1	2	2	2	0	1	2	2	26	7	5	10	4	8	3	3	1	3	3	1	31	1	3	1	1	0	0
1219	8	3	1	16	3	2	1	1	2	0	0	0	0	2	0	0	0	0	0	1	1	2	1	0	2	0	0	0	0	1	6	2	1	3	0	10	1	1	1	1	1	1	50	3	4	5	0	1	1
1220	7	2	0	8	2	2	0	0	2	0	0	0	0	2	0	0	0	0	0	2	2	2	0	0	2	0	0	0	2	0	6	4	0	2	0	10	1	2	1	1	1	1	28	2		1	1	1	1
1221	8	3	0	8	2	2	0	0	2	0	1	2	2	2	0	0	0	0	0	0	2	1	0	0	2	0	0	2	0	0	9	4	2	0	3	9	1	2	1	1	2	1	26	1	2		1	1	0
1222	8	3	0	8	2	2	2	0	2	0	0	0	1	1	1	0	0	0	0	0	1	2	0	0	2	1	0	2	0	1	9	2	0	5	2	9	1	1	1	1	1	1	40	1	4	1	1	0	0
1223	10	4	0	16	3	2	1	0	2	1	0	1	1	2	1	0	0	0	0	1	2	2	0	0	1	0	0	0	1	0	9	4	2	3	0	9	1	2	1	1	1	1	48	1	4	4	1	1	1
1224	7	2	1	16	3	1	1	1	1	1	0	2	1	1	1	1	0	1	1	1	1	1	1	1	1	1	0	0	1	2	18	5	4	6	3	5	3	3	1	2	2	2	41	3	5	11	1	0	0
1225	6	1	0	8	2	2	0	2	2	0	0	0	2	2	0	0	0	0	0	2	2	2	0	0	2	0	0	2	2	0	12	8	0	2	2	10	1	3	1	1	1	1	38	2	3	1	1	0	0
1227	9	4	0	8	2	1	0	0	1	0	1	1	0	1	0	1	0	0	0	2	1	2	1	1	2	2	0	1	1	2	14	2	2	6	4	7	2	1	1	2	3	1	27	2	3	1	1	1	0
1229	9	4	0	8	2	2	2	0	0	0	0	1	0	0	2	1	0	0	1	2	0	1	0	0	1	2	0	0	2	2	15	2	1	10	2	4	2	1	1	3	1	3	49	2	4	1	1	0	0
1230	10	4	0	8	2	2	2	0	2	0	1	0	0	2	1	0	0	0	0	2	0	1	0	0	1	1	0	2	0	1	10	0	0	7	3	8	1	1	1	3	2	1	29	2	4	1	1	0	0
1231	6	1	0	16	3	2	0	2	1	0	0	1	0	2	0	0	0	0	0	0	0	2	0	0	0	1	0	0	0	1	5	2	1	2	0	7	1	1	1	1	1	1	22	2	2	4	1	1	0
1232	7	2	0	8	2	2	0	0	2	1	0	1	0	2	1	0	0	0	0	1	1	2	1	1	2	1	0	0	0	1	9	1	3	4	1	10	1	1	2	1	1	1	51	2	3	1	0	0	0
1233	10	5	1	16	3	2	0	0	1	0	0	1	1	2	1	0	0	0	0	1	1	2	1	0	1	1	0	1	1	1	10	3	2	4	1	8	1	1	1	1	1	1	39	3	5	10	0	0	0
1234	8	3	0	26	5	1	1	0	1	0	0	1	0	1	0	1	0	0	1	0	1	1	0	0	1	1	0	0	0	1	7	1	1	3	2	5	1	1	1	1	1	2	48	1	3	3	1	1	1
1235	9	4	0	8	2	2	0	0	1	1	0	1	0	2	0	0	0	0	0	0	1	2	0	0	2	1	0	2	2	0	8	3	2	1	2	9	1	1	1	1	1	1	30	1	6	1	1	1	0
1237	9	4	0	8	2	2	0	2	2	2	0	0	1	2	0	0	0	0	0	2	2	2	0	2	2	2	0	0	2	1	16	7	2	5	2	10	2	3	1	1	1	1	37	1	6	1	1	1	0
1239	7	3	1	12	2	2	0	0	1	1	0	0	2	1	0	0	1	0	0	1	1	2	0	0	2	0	0	0	1	0	7	4	2	1	0	8	1	2	1	1	1	1	41	3	7	5	1	1	1
1240	7	2	1	7	2	2	0	0	2	0	0	0	2	2	0	0	0	0	0	0	2	2	0	0	2	1	0	0	0	1	6	4	0	2	0	10	1	2	1	1	1	1	40	3	4	6	1	1	0
1241	6	1	1	16	3	2	0	0	2	1	0	2	0	2	0	0	0	1	0	1	2	2	1	1	2	1	0	0	1	1	12	4	4	3	1	10	1	2	1	1	1	1		3	4	10	1	0	0
1242	7	2	0	8	2	2	0	0	2	0	0	0	0	2	0	0	0	0	0	0	0	2	0	0	2	1	0	0	1	1	3	1	0	2	0	10	1	1	1	1	1	1	33	2	5	2	1	1	0
1243	8	4	0	21	4	2	0	1	2	1	0	0	2	2	1	0	0	1	0	1	2	2	0	1	2	0	0	1	2	0	13	8	1	2	2	10	1	3	1	1	1	1	32	3	3	5	1	1	0
1244	7	1	0	8	2	2	2	0	2	1	1	0	2	2	0	0	0	0	0	0	2	2	1	0	2	2	0	2	0	0	13	4	2	4	3	10	1	2	1	1	2	1	49	2	3	1	1	1	0
1245	8	3	0	16	3	2	1	0	1	0	1	0	2	1	2	0	0	1	1	1	2	1	0	1	2	0	0	2	1	1	16	6	0	5	5	7	2	3	1	1	3	1	40	3	3	5	0	0	0
1246	8	3	0	8	2	2	2	0	2	0	0	2	0	2	0	0	1	0	0	2	2	2	1	0	2	2	0	0	1	2	15	3	4	8	0	10	2	1	1	3	1	1	30	2	4	2	1	0	1
1247	7	2	1	16	3	2	0	0	1	1	0	1	0	2	0	0	0	0	0	1	1	2	0	0	2	1	0	0	1	0	6	2	2	2	0	9	1	1	1	1	1	1	50	3	4	11	0	1	1
1248	7	2	0	8	2	2	0	1	2	0	0	0	2	2	0	0	0	0	0	1	1	2	0	0	2	0	0	0	1	0	6	5	0	1	0	10	1	3	1	1	1	1	26	1	3	1	1	0	0
1249	9	4	1	16	3	2	0	0	2	0	0	0	0	2	0	0	0	0	0	0	0	2	0	0	2	0	0	0	0	0	0	0	0	0	0	10	1	1	1	1	1	1	38	3	4	7	1	1	0
1251	8	3	0	24	5	2	2	0	2	0	0	1	0	2	0	0	0	0	0	2	0	2	2	0	1	2	0	0	0	2	11	0	3	8	0	9	1	1	2	3	1	1	36	3	4	5	1	1	1
1253	9	4	0	8	2	0	0	0	0	1	1	1	0	0	2	0	0	0	2	2	0	1	2	0	1	1	0	0	0	1	13	0	4	6	3	2	1	1	1	2	2	3	39	1	5	1	1	1	0
1254	9	4	0	23	4	2	1	1	2	2	1	1	1	2	2	0	1	1	0	1	1	2	1	2	2	0	0	1	1	1	19	5	5	5	4	10	3	3	1	1	3	1	35	2	3	1	1	0	1
1255	8	3	1	3	1	2	0	0	2	0	0	0	0	2	1	0	0	0	0	0	1	2	0	0	2	1	0	0	0	0	3	1	0	2	0	10	1	1	1	1	1	1		3	3	6	1	0	1
1256	7	2	0	26	5	2	0	0	0	2	0	0	0	1	0	0	1	0	0	1	1	2	0	1	2	0	0	0	2	1	9	3	3	2	1	7	1	1	2	1	1	1	35	2	5	9	1	0	0
1257	8	3	0	17	3	2	0	0	0	0	0	0	0	1	0	0	0	0	0	0	1	2	0	0	1	0	0	0	0	1	2	1	0	1	0	6	1	1	1	1	1	1	32	2	3	2	1	0	1
1259	9	4	0	17	3	1	0	0	0	1	0	1	0	1	2	0	0	0	0	0	2	1	0	0	2	1	0	0	0	0	7	2	2	3	0	5	1	1	1	1	1	2	37	2	5	1	1	0	0
1260	8	3	0	17	3	2	0	0	2	1	0	0	0	2	0	0	0	0	0	1	0	2	0	0	2	1	0	0	0	1	4	0	1	3	0	10	1	1	1	1	1	1	30	2	4	2	1	0	1
1261	10	5	0	23	4	2	0	1	2	0	0	0	0	2	0	1	0	0	0	0	1	2	1	0	2	1	0	0	0	1	6	2	1	2	1	10	1	1	1	1	1	1	40	3	4	7	1	1	1
1262	8	3	0	8	2	2	1	0	2	0	1	2	1	0	0	2	0	0	1	0	1	2	1	1	1	1	0	1	1	0	14	3	3	2	6	7	2	1	2	1	3	1	47	1	3	1	1	0	0
1263	10	4	1	5	1	1	2	0	1	1	0	1	0	2	1	0	2	0	0	1	0	2	2	0	2	2	2	0	0	1	15	0	8	7	0	8	2	1	1	3	1	1	36	3	5	11	1	0	1
1264	6	1	1	16	3	2	0	0	2	0	2	1	0	2	1	0	0	0	0	0	1	2	0	0	2	1	0	2	0	2	10	1	1	4	4	10	1	1	1	1	3	1	42	3	4	5	1	0	0
1265	6	1	0	24	5	2	1	0	0	1	1	1	0	0	0	0	0	1	0	2	2	2	0	2	0	2	0	0	1	2	16	4	2	7	3	4	2	2	1	3	2	3	29	2	4	3	1	0	0
1266	8	3	0	8	2	2	1	1	2	0	0	0	1	2	1	0	0	1	1	0	1	2	0	0	2	0	0	1	0	0	8	4	0	2	2	10	1	2	1	1	1	1	38	2	4	2	1	0	0
1268	8	3	1	17	3	2	0	0	2	1	0	1	1	2	2	0	1	0	1	1	1	2	1	1	2	0	0	0	1	1	13	3	4	4	2	10	1	1	1	1	1	1	46	3	5	6	1	1	0
1269	10	5	1	17	3	2	0	2	1	2	1	0	1	1	0	0	0	1	0	0	2	2	0	1	2	0	0	1	1	0	12	7	2	0	3	8	1	3	1	1	2	1	39	3	4	11	1	1	0
1270	8	3	1	17	3	1	0	0	1	0	1	0	1	1	0	0	0	0	0	1	2	2	0	0	0	1	0	0	2	0	8	5	0	2	1	5	1	3	1	1	1	2	41	2	6	6	1	0	1
1271	9	3	1	22	4	2	0	0	2	0	0	0	2	2	0	0	0	0	0	1	1	2	0	0	1	1	0	1	2	0	8	5	0	2	1	9	1	3	1	1	1	1	33	3	4	10	1	1	1
1273	8	3	0	17	3	2	0	2	2	0	0	0	1	2	0	0	0	0	1	0	1	2	0	1	2	0	0	2	0	0	8	4	0	0	4	10	1	2	1	1	3	1	37	2	7	3	1	1	1
1274	8	3	1	23	4	2	1	0	2	0	0	2	2	2	1	0	0	0	0	1	0	2	0	0	2	1	0	0	0	1	9	2	2	5	0	10	1	1	1	1	1	1	43	3	3	9	1	1	1
1275	8	3	1	22	4	2	0	0	2	1	1	2	2	1	0	0	0	1	1	0	2	2	0	1	2	0	0	1	1	0	13	6	3	0	4	9	1	3	2	1	3	1	39	3	3	5	1	0	1
1276	9	4	0	16	3	2	0	0	0	0	0	0	0	1	1	0	0	0	0	0	1	2	0	0	2	1	0	0	1	1	5	2	0	3	0	7	1	1	1	1	1	1	51	3	4	5	1	1	0
1277	8	3	0	17	3	2	1	1	2	1	1	1	1	2	1	0	0	0	0	1	1	1	1	0	2	1	0	0	1	1	13	4	3	5	1	9	1	2	2	1	1	1	45	2	3	2	1	1	0
1278	6	1	0	24	5	2	1	0	2	1	0	0	1	2	2	0	0	2	1	1	1	2	0	1	2	1	0	1	1	1	15	5	1	6	3	10	2	3	1	2	2	1	32	3	3	2	1	1	1
1279	8	2	1	8	2	2	1	0	2	0	0	0	1	2	1	0	0	0	0	1	1	2	0	0	2	0	0	0	0	1	6	2	0	4	0	10	1	1	1	1	1	1	45	3	4	2	1	0	0
1280	7	2	0	16	3	2	2	0	2	0	0	0	0	2	2	0	0	0	0	1	1	1	0	0	2	1	0	0	0	1	8	1	0	7	0	9	1	1	1	3	1	1	38	3	5	5	1	0	0
1281	7	2	0	17	3	2	0	1	1	2	1	1	1	2	0	1	1	2	0	0	1	2	2	0	2	1	0	2	0	1	17	5	6	2	4	9	3	3	1	1	3	1	30	3	4	5	1	0	0
1282	9	4	0	17	3	2	1	0	2	0	0	0	0	2	1	0	0	0	0	1	1	2	0	0	2	1	0	1	0	0	6	1	0	4	1	10	1	1	1	1	1	1	33	2	4	3	1	0	0
1283	10	5	0	17	3	2	0	1	1	0	0	1	0	2	0	0	0	1	0	2	2	2	0	0	1	2	0	1	2	2	14	6	1	6	1	8	2	3	1	2	1	1	36	3	3	2	1	0	0
1284	7	2	0	17	3	2	0	0	2	0	0	0	1	2	0	0	0	0	0	0	0	2	0	0	2	0	0	0	1	0	2	2	0	0	0	10	1	1	1	1	1	1	34	3	4	3	1	1	0
1286	7	2	0	17	3	2	0	0	1	0	0	0	0	2	0	0	0	0	0	0	1	2	0	0	1	1	0	1	1	0	4	2	0	1	1	8	1	1	1	1	1	1	33	3	4	6	1	1	0
1287	8	3	0	21	4	2	0	0	2	0	0	0	2	2	1	0	0	0	0	0	2	2	0	0	2	0	0	1	1	0	7	5	0	1	1	10	1	3	1	1	1	1	51	3	5	4	1	1	0
1288	6	1	0	21	4	2	2	0	2	1	0	1	1	1	1	1	0	0	0	1	1	1	0	0	1	2	0	0	1	2	14	3	2	8	1	7	2	1	1	3	1	1	30	3		2	1	1	1
1289	10	5	0	7	2	2	0	0	2	0	1	0	0	1	0	0	0	0	0	2	2	2	0	0	1	0	0	0	0	0	5	2	0	2	1	8	1	1	1	1	1	1	29	2	4	2	1	1	0
1290	6	1	0	7	2	2	0	2	2	0	0	0	0	2	0	0	0	0	0	1	2	2	0	1	2	1	0	1	2	1	11	6	0	3	2	10	1	3	1	1	1	1	38	1	4	1	1	0	0
1291	10	5	0	7	2	2	0	0	2	0	1	0	0	2	0	0	0	0	0	0	0	2	0	0	2	0	0	1	0	1	3	0	0	1	2	10	1	1	1	1	1	1	28	2	7	1	1	0	0
1292	6	1	0	7	2	2	0	1	2	0	0	0	0	2	0	0	0	0	0	1	1	2	0	0	2	0	0	2	1	0	6	3	0	1	2	10	1	1	1	1	1	1	25	1	4	1	1	1	0
1293	8	3	0	21	4	2	0	0	1	1	0	0	1	2	0	0	0	0	0	0	1	2	0	0	2	0	0	0	1	0	4	3	1	0	0	9	1	1	1	1	1	1	38	3	4	3	1	1	1
1294	10	5	0	7	2	2	2	0	2	2	0	0	1	2	2	0	0	0	0	2	2	2	0	0	2	0	0	0	2	2	15	5	2	8	0	10	2	3	1	3	1	1	33	2	4	2	1	1	0
1295	11	4	0	7	2	2	2	2	2	2	0	2	0	0	2	0	2	1	2	2	2	2	2	2	2	2	1	1	2	2	31	7	9	10	5	8	3	3	1	3	3	1	34	1	7	1	1	0	0
1296	7	2	0	17	3	1	1	0	1	0	0	1	1	1	1	1	0	0	1	1	1	1	1	0	1	2	0	0	1	2	14	3	2	7	2	5	2	1	1	3	1	2	37	3	4	1	1	0	0
1297	8	3	1	22	4	2	0	0	2	0	0	1	1	2	0	0	0	2	0	1	2	2	0	0	2	0	0	0	0	0	7	5	1	1	0	10	1	3	1	1	1	1	38	3	4	6	1	1	0
1299	10	5	1	23	4	2	1	0	2	1	0	1	1	1	2	0	0	1	0	1	1	2	0	0	1	1	0	0	0	1	11	3	2	6	0	8	1	1	1	2	1	1	42	3	4	9	1	0	0
1300	8	3	1	16	3	2	0	0	2	0	0	1	0	2	0	0	1	0	0	1	1	2	1	1	2	0	0	1	1	0	8	2	3	1	2	10	1	1	2	1	1	1	44	3	2	9	1	1	0
1301	7	2	1	22	4	2	1	0	2	0	0	0	1	2	2	0	0	0	0	1	2	2	0	0	1	0	0	1	1	1	10	4	0	5	1	9	1	2	1	1	1	1	26	3	5	7	1	0	1
1302	8	3	0	7	2	2	0	0	0	0	1	0	0	2	0	0	0	0	1	0	1	2	1	0	2	1	0	2	0	0	7	1	1	1	4	8	1	1	1	1	3	1	28	1	3	1	1	0	0
1303	7	2	0	23	4	2	0	0	2	0	0	0	2	2	0	1	0	0	0	1	1	2	0	1	2	0	0	2	1	0	9	4	0	1	4	10	1	2	1	1	3	1	42	2	5	4	1	0	1
1304	6	1	0	23	4	2	1	0	2	0	0	0	0	1	1	0	0	0	0	1	2	2	0	0	2	1	0	0	1	1	8	3	0	5	0	9	1	1	1	1	1	1	42	3	3	3	1	0	1
1305	7	1	0	23	4	2	2	1	0	2	0	1	1	2	2	1	2	0	1	2	2	1	1	1	2	2	0	2	2	0	25	6	6	8	5	7	3	3	1	3	3	1	48	1	4	1	1	0	0
1306	7	1	0	23	4	1	0	0	1	0	0	1	0	1	0	1	0	0	1	0	0	1	0	0	1	1	0	1	0	1	6	0	1	2	3	5	1	1	1	1	2	2	53	1	2		0	0	0
1307	6	2	0	26	5	2	1	0	2	0	0	1	0	0	0	0	0	0	0	1	1	2	0	0	2	1	0	0	0	1	6	1	1	4	0	8	1	1	1	1	1	1	31	2	3	2	1	0	0
1308	7	1	0	23	4	2	0	0	2	0	0	0	0	2	0	0	0	0	0	0	1	2	0	0	2	1	0	0	1	0	3	2	0	1	0	10	1	1	1	1	1	1	36	2	4	2	1	1	1
1309	8	3	0	23	4	2	2	2	2	0	0	0	2	2	2	0	0	1	0	0	1	2	1	0	2	1	0	0	1	0	13	7	1	5	0	10	1	3	1	1	1	1	34	3	3	4	1	0	1
1310	8	4	0	23	4	1	2	2	2	2	0	0	2	2	2	0	0	2	0	2	1	2	1	2	2	2	0	0	1	1	22	8	3	9	2	9	3	3	2	3	1	1	28	2	9	4	1	0	1
1311	9	3	0	7	2	2	2	0	1	2	0	0	0	2	2	0	0	1	1	0	0	2	2	2	2	2	0	1	2	0	17	3	4	6	4	9	3	1	1	2	3	1	31	1	5		1	0	0
1312	8	3	0	24	5	2	0	1	2	0	0	0	0	2	0	0	0	0	0	1	0	2	0	0	2	0	0	0	0	1	3	1	0	2	0	10	1	1	1	1	1	1	36	3	4	6	1	1	0
1313	7	2	0	23	4	2	1	0	2	0	0	0	1	2	0	0	1	0	0	1	1	2	0	1	2	0	0	1	0	0	7	2	1	2	2	10	1	1	1	1	1	1	37	2	5	2	1	0	0
1314	8	3	0	7	2	1	2	1	2	1	0	1	0	1	2	0	2	1	0	1	0	1	0	1	2	1	0	0	0	1	14	2	4	7	1	7	2	1	1	3	1	1	28	1	3	1	1	0	1
1315	10	5	0	7	2	2	0	2	2	1	0	1	2	1	0	0	0	2	0	2	2	2	0	0	2	0	0	0	1	0	13	9	2	2	0	9	1	3	1	1	1	1	34	1	7	1	1	1	0
1316	8	3	0	7	2	1	0	2	0	2	0	0	0	1	0	0	1	0	0	2	0	2	0	1	2	1	0	2	2	1	14	4	3	4	3	6	2	2	2	1	2	1		1	1		1	1	0
1317	6	1	0	7	2	2	2	0	2	2	0	2	2	1	2	0	0	0	0	1	1	2	1	0	2	1	0	1	1	1	17	4	5	7	1	9	3	2	1	3	1	1	32	1	4	1	1	0	0
1318	9	4	0	8	2	2	2	2	2	0	0	0	0	2	2	0	0	1	0	2	2	2	1	1	2	1	0	1	2	2	19	7	1	9	2	10	3	3	1	3	1	1	30	2	3	1	1	0	1
1319	6		0	23	4	2	0	0	2	1	0	0	0	2	0	0	0	0	0	0	0	2	0	0	2	1	0	0	0	0	2	0	1	1	0	10	1	1	1	1	1	1	43	3	4	1	1	0	1
1320	9	4	0	7	2	2	1	2	2	0	0	1	0	2	0	0	0	0	0	1	1	2	0	1	2	0	0	1	2	1	11	5	1	3	2	10	1	3	1	1	1	1	32	2	5	1	1	0	0
1321	9	4	0	7	2	2	1	2	1	1	0	1	0	1	1	0	0	0	1	2	2	2	0	1	1	2	0	1	0	2	17	4	2	8	3	7	3	2	1	3	2	1	28		5		1	1	0
1322	9	4	0	7	2	2	0	0	2	0	0	0	2	2	2	0	0	0	0	2	2	2	0	0	2	2	0	0	0	1	11	4	0	7	0	10	1	2	1	3	1	1	32	2	5	1	1	1	0
1324	9	4	0	7	2	2	2	2	1	2	0	2	2	1	0	0	0	1	1	2	1	1	1	2	2	2	0	1	1	1	23	7	5	7	4	7	3	3	1	3	3	1	30	1	4	1	1	0	1
1325	6	1	0	23	4	1	0	0	1	1	1	1	0	1	1	1	1	0	1	1	0	1	1	0	1	1	0	0	0	1	11	0	4	4	3	5	1	1	1	1	2	2	30	3	5	2	0	0	0
1326	8	3	0	7	2	2	0	1	2	0	1	0	1	1	0	0	0	0	0	2	2	2	0	0	2	1	0	1	2	1	12	6	0	4	2	9	1	3	1	1	1	1	26	1	4	1	1	1	0
1327	9	4	0	7	2	2	0	0	2	0	0	0	0	2	0	0	0	0	0	0	0	2	0	0	2	0	0	0	0	0	0	0	0	0	0	10	1	1	1	1	1	1	28	1	3		1	0	0
1328	9	4	0	7	2	2	2	2	1	2	1	2	2	2	2	1	2	2	1	2	2	1	2	0	2	1	0	2	2	2	32	10	8	9	5	8	3	3	1	3	3	1	26	1	5	1	1	0	0
1329	9	4	0	7	2	2	1	2	2	0	0	1	0	0	1	0	0	1	0	2	2	0	2	2	1	2	0	0	2	2	20	7	3	8	2	5	3	3	2	3	1	2		1	5	1	1	1	0
1330	10	4	0	7	2	2	1	0	1	1	1	0	0	0	0	0	0	2	1	2	2	1	0	2	0	2	0	0	0	2	16	4	1	7	4	4	2	2	1	3	3	3	29	2	4		1	0	1
1331	8	3	0	7	2	1	2	1	0	2	0	2	0	1	2	0	2	1	2	2	2	1	2	2	1	2	1	0	1	2	28	5	9	10	4	4	3	3	1	3	3	3	29	2	4	1	1	1	0
1333	9	3	0	7	2	2	0	0	1	0	0	0	0	1	1	0	0	0	0	1	0	2	1	0	2	1	0	1	2	0	7	2	1	3	1	8	1	1	1	1	1	1	27	2	3	1	1	1	0
1334	10	5	0	7	2	2	0	0	2	2	0	1	0	0	1	0	0	0	0	1	1	2	0	0	1	2	0	0	1	1	10	2	3	5	0	7	1	1	2	1	1	1	41	2	4	2	1	0	1
1335	6	1	0	7	2	2	0	0	2	1	0	0	0	1	0	0	0	0	0	1	0	2	1	0	1	1	0	0	0	0	4	0	2	2	0	8	1	1	1	1	1	1	36	1	5	1	1	0	0
1336	10	4	0	7	2	2	0	2	2	2	0	0	2	2	0	2	0	2	0	2	2	2	0	0	2	2	0	2	2	0	20	10	2	4	4	10	3	3	1	1	3	1	27	1	7	1	1	0	0
1337	6	1	0	7	2	2	1	0	2	1	0	0	0	2	0	0	1	1	0	1	1	2	0	0	2	1	0	1	0	1	9	2	2	4	1	10	1	1	1	1	1	1	22	2	4	1	1	1	0
1338	8	3	0	7	2	1	1	0	1	0	0	1	0	1	0	1	0	0	1	1	1	1	0	0	1	2	0	1	1	1	11	2	1	5	3	5	1	1	1	1	2	2	28	2	4	1	1	0	0
1340	11	5	0	7	2	2	1	2	0	2	0	2	0	2	0	0	0	0	1	2	2	0	2	0	2	2	0	1	0	2	19	4	6	7	2	6	3	2	1	3	1	1	34	1	7	1	1	0	1
1342	6	1	0	7	2	1	0	1	1	0	1	0	1	1	1	0	0	0	0	1	0	1	1	0	1	1	0	1	0	1	9	2	1	4	2	5	1	1	1	1	1	2	28	2	3	1	1	0	0
1343	10	5	0	7	2	1	2	0	1	0	0	0	0	1	0	0	0	0	1	0	1	1	1	0	2	1	0	0	0	0	6	1	1	3	1	6	1	1	1	1	1	1		2	6	1	1	0	0
1344	7	2	0	7	2	1	1	0	2	2	0	1	0	2	0	0	0	0	0	1	0	2	1	0	2	1	0	0	0	0	7	0	4	3	0	9	1	1	1	1	1	1	23	2	4	1	1	0	0
1345	9	4	0	7	2	2	0	0	2	0	0	2	0	2	0	0	0	2	0	2	2	2	2	0	2	2	0	2	0	0	14	4	4	4	2	10	2	2	1	1	1	1		1	4	2	1	1	1
1346	10	5	0	7	2	0	1	1	0	1	1	2	1	0	1	2	1	1	2	1	0	0	1	1	0	2	1	1	1	2	24	4	6	7	7	0	3	2	1	3	3	3	40	1	4	1	1	1	0
1347	10	5	0	7	2	2	0	0	2	0	0	0	1	2	0	0	0	0	0	2	2	2	0	0	2	0	0	1	2	0	8	5	0	2	1	10	1	3	1	1	1	1	35	2	4	1	1	1	0
1348	8	3	0	23	4	2	0	1	2	0	0	0	1	2	2	0	0	1	0	1	2	2	0	0	1	0	0	1	2	2	13	7	0	5	1	9	1	3	1	1	1	1	38	3	4	4	1	0	0
1349	6	1	0	7	2	2	0	0	2	2	0	0	0	2	0	0	1	0	0	0	1	2	0	0	2	1	0	0	0	0	5	1	3	1	0	10	1	1	2	1	1	1	21	2	5	2	1	1	0
1350	10	5	0	7	2	2	0	2	2	2	0	2	1	0	1	0	0	0	0	0	0	2	0	0	2	0	0	2	0	0	10	3	4	1	2	8	1	1	1	1	1	1	39	1	5		1	1	0
1351	6	1	0	16	3	2	0	0	2	0	0	0	0	2	0	0	0	0	0	0	0	2	0	0	2	0	0	0	0	0	0	0	0	0	0	10	1	1	1	1	1	1	27	1	4	1	1	1	0
1352	7	3	1	16	3	2	2	0	2	0	0	0	2	2	0	0	2	0	0	1	2	2	0	2	2	1	0	1	2	2	17	6	2	6	3	10	3	3	1	2	2	1	43	3	5	7	1	0	0
1354	7	2	0	16	3	1	1	1	1	1	0	2	0	1	1	1	1	0	1	1	1	0	0	1	1	1	0	0	0	1	14	2	4	5	3	4	2	1	1	1	2	3	41	2	4	2	1	0	0
1355	7	2	0	7	2	0	1	1	1	0	1	2	1	0	1	2	0	1	2	0	0	0	0	1	0	2	1	1	0	2	19	3	3	6	7	1	3	1	2	2	3	3	28	1	3	1	1	1	0
1357	8	3	0	16	3	2	0	0	1	2	2	1	2	2	0	0	0	1	0	0	1	0	0	0	2	1	0	0	1	0	11	5	3	1	2	7	1	3	2	1	1	1	27	2	3	1	1	1	1
1358	6	1	0	7	2	2	0	1	2	0	1	0	0	2	0	0	0	0	0	1	0	2	0	1	2	1	0	1	1	0	7	2	0	2	3	10	1	1	1	1	2	1	26	2	5	3	1	0	0
1359	6	2	0	16	3	2	2	2	2	1	0	1	2	2	0	0	0	0	0	1	2	2	0	0	2	1	0	1	2	1	16	8	2	5	1	10	2	3	1	1	1	1	25	3	4	2	1	1	0
1360	7	2	0	8	2	2	0	2	2	1	0	1	0	2	1	0	0	0	0	2	1	2	0	0	1	1	0	1	1	1	12	4	2	5	1	9	1	2	1	1	1	1	37	3	3	2	1	0	1
1361	8	2	0	21	4	2	0	0	2	0	0	1	0	2	0	0	0	0	0	1	1	2	0	0	1	0	0	1	1	0	5	2	1	1	1	9	1	1	1	1	1	1	27	3	3	3	1	1	1
1362	6	1	0	16	3	2	1	2	2	0	2	1	0	2	0	1	0	1	0	2	2	2	0	2	2	0	0	1	1	1	17	6	1	4	6	10	3	3	1	1	3	1	40	2	3	1	1	1	0
1363	9	4	1	21	4	2	1	0	2	1	0	1	0	2	0	0	0	0	0	1	0	2	0	0	1	1	0	1	0	1	7	0	2	4	1	9	1	1	1	1	1	1	40	3	3	11	1	0	1
1364	9	4	1	21	4	2	1	0	2	1	0	1	0	2	0	0	0	0	0	1	0	2	0	0	1	1	0	1	0	1	7	0	2	4	1	9	1	1	1	1	1	1	40	3	3	11	1	0	1
1365	7	2	0	16	3	2	1	2	0	2	0	1	0	2	1	0	0	1	0	0	2	2	0	2	0	0	0	0	2	0	14	7	3	2	2	6	2	3	2	1	1	1	36	2	6	4	1	1	1
1366	6	1	0	7	2	2	1	1	2	0	1	1	0	0	0	0	0	0	0	2	2	1	1	1	0	2	0	1	2	1	16	5	2	6	3	5	2	3	1	2	2	2	37	2	3	1	1	1	0
1368	9	4	1	1	1	2	0	0	2	0	0	0	0	0	0	0	0	0	0	0	1	2	0	0	1	2	0	0	2	0	5	3	0	2	0	7	1	1	1	1	1	1	38	3	3	6	1	0	0
1371	7	1	0	16	3	2	1	0	1	2	2	2	0	2	0	0	0	0	0	0	2	2	2	1	2	0	0	2	0	0	14	2	6	1	5	9	2	1	1	1	3	1	32	1	6	1	1	0	1
1372	10	5	0	16	3	2	1	1	2	2	2	1	1	2	1	0	0	1	0	1	1	2	0	1	1	1	0	0	1	1	16	5	3	5	3	9	2	3	2	1	2	1	27	1	5	1	1	1	0
1373	8	3	0	16	3	2	1	2	2	2	1	0	0	1	0	1	1	0	1	2	1	2	0	1	2	1	0	0	0	2	16	3	3	6	4	9	2	1	2	2	3	1	30	2	5	2	1	1	1
1374	6	1	0	16	3	2	1	1	2	1	0	1	1	2	1	0	0	1	0	1	1	2	0	1	1	1	0	0	1	1	13	5	2	5	1	9	1	3	1	1	1	1	27	1	5	1	1	1	0
1376	9	3	0	16	3	2	0	0	2	0	0	0	2	1	0	0	0	0	0	1	2	2	0	0	2	1	0	1	1	0	8	5	0	2	1	9	1	3	1	1	1	1	36	1	3	1	1	0	0
1377	7	2	0	16	3	2	0	0	2	0	1	0	1	2	0	0	2	1	0	0	0	2	0	0	2	0	0	0	0	0	5	2	2	0	1	10	1	1	1	1	1	1	40	2	3	2	1	0	0
1378	9	4	0	7	2	2	0	0	2	0	0	0	1	2	0	0	0	1	1	0	1	2	0	0	2	1	0	0	0	1	6	3	0	2	1	10	1	1	1	1	1	1	25	1	5	2	1	0	1
1379	10	5	0	16	3	2	0	0	2	0	0	0	0	2	0	0	0	0	0	0	0	2	0	0	2	0	0	0	0	0	0	0	0	0	0	10	1	1	1	1	1	1	42	3	3	5	1	1	0
1380	10	3	0	7	2	2	0	0	2	0	0	0	0	2	0	2	0	0	0	0	0	2	0	0	2	0	1	0	0	0	3	0	1	0	2	10	1	1	1	1	1	1	29	1	4	1	1	0	0
1381	6	1	0	16	3	2	1	2	2	1	0	0	0	2	0	0	0	1	0	0	2	2	0	2	2	1	0	2	1	1	14	6	1	3	4	10	2	3	1	1	3	1	32	2	3	2	1	1	0
1382	8	3	0	16	3	2	0	0	2	0	0	0	0	2	0	0	0	0	0	0	0	2	0	0	2	0	0	0	0	0	0	0	0	0	0	10	1	1	1	1	1	1	32	2	4	1	1	1	0
1383	10	5	0	16	3	2	0	0	2	0	0	0	0	0	0	1	0	0	0	0	0	2	0	0	2	0	0	0	0	0	1	0	0	0	1	8	1	1	1	1	1	1	32	2	4	1	1	1	0
1384	10	5	0	16	3	2	1	2	2	0	0	1	0	2	0	0	0	0	0	0	2	2	2	2	2	1	0	0	0	1	12	4	3	3	2	10	1	2	2	1	1	1	39	2	3	5	1	0	0
1385	7	1	0	16	3	2	2	1	2	1	0	0	0	2	2	0	0	0	1	2	0	2	1	1	1	2	0	1	0	1	15	1	2	9	3	9	2	1	1	3	2	1	48	3	4	4	1	0	0
1386	8	3	0	16	3	2	1	0	1	0	0	0	1	2	1	0	0	0	0	1	1	2	1	0	2	0	0	2	1	1	10	3	1	4	2	9	1	1	1	1	1	1	39	2	2	2	1	0	0
1389	10	5	0	16	3	2	0	0	2	1	0	0	1	2	1	0	0	1	1	2	0	2	0	1	2	0	0	0	0	1	9	2	1	4	2	10	1	1	1	1	1	1	31	2	6	2	1	1	1
1390	9	3	0	16	3	2	2	1	1	2	2	1	1	2	2	1	0	2	1	2	1	2	2	0	2	1	0	2	2	1	26	7	5	8	6	9	3	3	1	3	3	1	45	2	3	1	1	0	0
1391	9	4	0	16	3	2	0	0	2	0	0	0	2	2	0	0	0	0	0	0	0	2	0	0	2	0	0	0	0	0	2	2	0	0	0	10	1	1	1	1	1	1	47	3	3	1	1	0	0
1392	7	2	0	7	2	2	0	2	2	0	0	1	0	1	0	1	0	0	1	2	2	1	0	0	1	1	0	1	1	2	14	5	1	5	3	7	2	3	1	1	2	1	26	1	4	1	1	1	0
1393	6	1	0	7	2	0	1	0	1	0	0	2	0	0	0	2	0	0	1	0	1	1	0	0	1	2	0	0	0	1	10	1	2	4	3	3	1	1	1	1	2	3	23	1	6	1	1	0	0
1395	7	1	0	7	2	2	0	0	2	0	0	0	0	2	0	0	0	0	0	2	0	2	0	0	0	2	0	0	2	0	6	2	0	4	0	8	1	1	1	1	1	1	37	1	3	1	1	0	0
1396	6	1	0	7	2	2	0	2	2	1	1	1	1	1	0	0	1	1	0	2	2	2	1	2	2	1	0	1	1	1	19	7	4	4	4	9	3	3	1	1	3	1	30	1	7	1	1	1	0
1404	7	1	0	23	4	2	0	0	2	0	0	0	0	2	0	0	0	0	0	0	0	2	0	0	2	0	0	0	0	0	0	0	0	0	0	10	1	1	1	1	1	1	39	2	3	1	1	0	1
1405	6	1	0	23	4	1	2	0	2	0	1	0	1	2	0	0	0	0	0	1	0	2	1	0	2	1	0	1	2	0	10	3	1	4	2	9	1	1	1	1	1	1	26	2	3	1	1	1	0
1406	8	3	0	23	4	2	0	1	2	0	0	0	1	1	0	0	1	0	1	1	2	2	0	0	2	0	0	1	0	0	8	4	1	1	2	9	1	2	1	1	1	1	40	1	2	2	1	1	0
1407	6	1	0	23	4	2	1	1	2	1	1	0	2	1	0	0	0	1	0	1	2	2	0	0	1	1	0	0	1	1	13	7	1	4	1	8	1	3	1	1	1	1	29	3	3	3	1	1	1
1409	7	2	0	23	4	2	0	0	2	1	1	0	0	2	0	0	0	0	0	2	0	2	0	0	2	0	0	0	0	1	5	0	1	3	1	10	1	1	1	1	1	1		1	5	2	1	1	0
1411	6	1	0	23	4	2	2	0	1	0	0	0	0	2	0	0	0	0	0	0	1	2	0	0	2	0	0	1	0	0	4	1	0	2	1	9	1	1	1	1	1	1	39	3	2	5	1	1	0
1412	9	4	0	23	4	2	0	0	1	0	2	0	0	1	0	0	0	0	0	0	2	2	0	0	0	0	0	2	2	1	9	4	0	1	4	6	1	2	1	1	3	1	41	3	1	6	1	0	1
1414	8	3	0	23	4	2	2	0	2	1	0	0	1	2	1	0	0	0	0	2	2	2	0	0	2	1	0	0	2	0	12	5	1	6	0	10	1	3	1	2	1	1	29	2	3	2	1	0	0
1415	7	2	0	23	4	2	1	1	2	1	0	1	1	2	1	0	0	0	0	0	1	2	0	0	2	1	0	0	1	0	9	4	2	3	0	10	1	2	1	1	1	1	32	2	4	1	1	1	1
1416	7	2	0	23	4	2	1	0	2	0	0	0	0	2	0	0	0	0	0	1	0	2	0	0	2	1	0	0	1	0	4	1	0	3	0	10	1	1	1	1	1	1	46	3	3	3	1	0	0
1417	10	5	0	24	5	2	0	0	2	2	0	0	2	2	2	0	0	0	0	0	1	2	0	0	1	0	0	0	0	0	7	3	2	2	0	9	1	1	1	1	1	1	37	3	4	5	1	0	0
1418	6	1	1	17	3	1	2	0	2	1	0	1	1	2	0	0	0	0	0	2	1	1	0	1	0	1	0	0	0	1	11	2	2	6	1	6	1	1	1	2	1	1	36	3	4	11	1	0	1
1419	6	1	0	23	4	2	2	0	1	1	0	1	0	2	2	2	0	1	0	2	1	2	0	2	1	2	0	1	1	2	20	3	2	10	5	8	3	1	1	3	3	1	39	3	5	2	1	0	0
1420	8	3	0	16	3	2	0	0	2	0	2	2	0	2	0	0	0	0	0	0	1	2	0	0	1	0	0	0	0	0	5	1	2	0	2	9	1	1	1	1	1	1	37	3	4	2	1	1	1
1422	6	1	0	11	2	1	2	0	2	2	0	2	2	2	2	0	0	0	0	2	2	2	1	0	2	2	0	0	1	2	20	5	5	10	0	9	3	3	1	3	1	1	33	3	6	10	1	1	0
1423	6	1	0	16	3	2	1	1	2	1	0	0	1	2	2	0	0	1	1	2	1	2	1	2	2	1	0	0	1	1	17	5	2	7	3	10	3	3	1	3	2	1	27	2	4	1	1	1	0
1424	6	1	0	16	3	2	1	1	2	1	0	0	0	1	0	0	0	0	0	1	2	2	0	0	0	1	0	0	0	1	8	3	1	4	0	7	1	1	1	1	1	1	36	1	4	1	1	0	0
1425	6	1	0	16	3	2	0	0	2	0	0	0	0	2	0	0	0	0	0	1	1	2	0	0	2	0	0	0	0	0	2	1	0	1	0	10	1	1	1	1	1	1	34	2	5	2	1	1	0
1426	6	1	0	16	3	2	1	0	2	1	0	0	1	2	2	0	0	0	0	1	2	2	1	1	2	0	0	0	2	0	12	5	2	4	1	10	1	3	1	1	1	1	31	2	2	1	1	1	0
1427	8	3	0	23	4	2	0	0	2	1	0	0	1	2	0	0	0	0	0	0	1	2	0	0	2	0	0	1	1	0	5	3	1	0	1	10	1	1	1	1	1	1	36	2	2	3	1	0	1
1428	11	4	0	16	3	2	2	1	2	2	1	1	1	2	1	0	0	0	0	2	2	2	0	0	2	1	0	1	2	1	18	6	3	7	2	10	3	3	2	3	1	1	46	1	5	2	1	1	0
1429	8	3	0	23	4	2	0	1	2	1	0	2	1	2	1	0	1	0	0	2	1	1	2	1	2	2	1	1	2	2	21	5	7	7	2	9	3	3	1	3	1	1	39	3	2	5	1	1	0
1430	6	1	0	23	4	2	0	0	2	0	0	0	0	1	0	0	0	0	0	0	0	2	0	0	1	1	0	0	0	0	1	0	0	1	0	8	1	1	1	1	1	1	32	2	3	3	1	0	1
1431	8	3	0	23	4	2	1	1	1	2	1	0	2	2	2	0	2	1	1	1	2	1	1	1	1	1	0	0	1	1	21	7	5	6	3	7	3	3	1	2	2	1	40	1	6		1	0	1
1432	7	2	0	23	4	1	1	0	2	1	0	1	1	2	1	0	0	1	0	1	1	2	1	0	2	1	0	0	1	1	12	4	3	5	0	9	1	2	2	1	1	1	44	3	3	2	1	1	1
1434	8	3	0	23	4	2	1	0	2	0	1	1	0	2	0	0	0	0	0	0	2	2	0	1	2	1	0	2	1	1	11	3	1	3	4	10	1	1	1	1	3	1		2	3	2	1	0	0
1435	9	4	0	23	4	2	2	2	2	2	0	2	0	2	2	0	0	0	0	2	0	1	2	1	0	2	0	0	0	2	19	2	6	10	1	7	3	1	1	3	1	1	28	2	3	1	1	0	0
1438	9	4	0	23	4	1	0	1	1	1	0	1	1	1	0	1	0	0	1	0	0	1	0	0	1	1	0	0	0	1	8	2	2	2	2	5	1	1	1	1	1	2	38	2	3	4	1	1	0
1440	6	1	1	23	4	2	0	0	2	2	0	1	1	2	0	0	0	1	0	0	1	2	1	0	1	1	0	1	1	0	10	4	4	1	1	9	1	2	1	1	1	1	45	3	4	10	1	1	1
1441	6	2	0	24	5	2	0	0	2	0	0	0	0	2	0	0	0	0	0	0	1	2	0	0	2	0	0	0	0	0	1	1	0	0	0	10	1	1	1	1	1	1	40	2	3	5	0	0	1
1443	8	3	0	23	4	2	0	1	2	0	0	0	1	2	0	0	0	2	0	0	2	2	0	1	2	0	0	1	0	0	8	6	0	0	2	10	1	3	1	1	1	1	38	1	2	1	0	1	0
1444	9	4	0	23	4	2	0	1	2	0	0	0	0	2	0	0	0	0	0	0	0	2	0	0	2	0	0	0	0	0	1	1	0	0	0	10	1	1	1	1	1	1	46	2	3	1	1	1	1
1445	8	2	0	24	5	2	1	1	2	0	0	0	2	2	1	0	0	0	0	1	1	2	0	0	2	0	0	2	0	0	9	4	0	3	2	10	1	2	1	1	1	1	26	3	3	1	1	0	0
1446	6	1	1	24	5	2	0	0	2	1	0	0	0	2	0	0	0	0	0	2	1	2	1	0	2	0	0	1	1	0	7	2	2	2	1	10	1	1	1	1	1	1	44	3	3	10	1	1	0
1447	7	2	0	23	4	2	1	2	2	1	0	1	2	2	0	0	0	0	0	0	1	2	0	0	2	0	0	1	1	0	10	6	2	1	1	10	1	3	1	1	1	1	26	2	3	2	1	1	0
1448	7	2	0	23	4	2	0	1	2	2	0	0	0	2	0	1	0	0	0	0	0	2	0	1	2	0	0	0	0	0	5	1	2	0	2	10	1	1	1	1	1	1	29	2	5	5	1	0	0
1449	7	2	0	23	4	2	0	1	2	0	0	0	1	2	0	0	2	1	0	0	1	2	0	1	2	0	0	0	1	0	8	5	2	0	1	10	1	3	1	1	1	1	36	2	5	1	1	1	0
1450	9	3	0	23	4	2	0	0	2	0	1	1	0	1	0	0	1	0	0	2	2	0	1	0	2	2	0	0	0	2	12	2	3	6	1	7	1	1	2	2	1	1	24	3	5	1	1	0	1
1451	8	2	0	23	4	2	0	2	2	0	0	0	2	2	0	0	0	0	0	0	1	2	0	0	2	0	0	0	2	0	7	7	0	0	0	10	1	3	1	1	1	1	25	1	4	1	1	0	1
1453	9	4	0	23	4	2	0	2	2	2	2	0	2	2	0	0	0	0	0	0	0	2	0	0	2	0	0	0	0	0	8	4	2	0	2	10	1	2	1	1	1	1	41	3	6	5	1	1	0
1454	7	1	0	23	4	2	1	0	2	2	2	1	0	2	1	0	0	0	2	2	2	1	1	2	2	2	0	2	0	1	21	2	4	7	8	9	3	1	1	3	3	1	25	2	4	1	1	0	0
1455	8	3	0	23	4	2	2	2	2	2	1	0	2	2	2	0	0	2	0	1	2	2	0	0	2	0	0	1	2	1	20	10	2	6	2	10	3	3	1	2	1	1	33	3	3	4	1	1	0
1456	10	5	0	23	4	2	0	0	2	0	0	0	0	2	0	0	0	0	0	0	0	2	0	0	2	0	0	0	0	0	0	0	0	0	0	10	1	1	1	1	1	1	31	2	3	3	1	0	0
1457	6	1	0	23	4	2	0	0	2	0	0	0	2	2	0	0	0	0	0	0	0	2	0	0	2	0	0	2	1	0	5	3	0	0	2	10	1	1	1	1	1	1	38	3	3	2	1	0	0
1458	6	1	0	23	4	2	0	0	1	0	0	0	1	2	1	0	0	1	0	1	2	2	1	0	2	0	0	0	1	0	8	5	1	2	0	9	1	3	1	1	1	1	34	1	3	1	1	1	0
1459	7	2	0	23	4	2	1	0	2	1	0	1	0	1	2	0	1	0	0	2	2	2	0	0	1	1	0	1	0	1	13	2	3	7	1	8	1	1	2	3	1	1	38	3	3	4	1	0	0
1460	6	1	0	23	4	2	0	1	1	2	1	0	2	2	0	1	1	1	0	1	1	2	0	1	2	1	0	1	1	1	16	6	3	3	4	9	2	3	2	1	3	1	39	3	1	2	1	1	0
1461	8	3	0	23	4	2	1	0	2	2	0	0	0	1	2	0	0	0	0	0	1	2	0	0	2	0	0	0	0	0	6	1	2	3	0	9	1	1	1	1	1	1	37	3	5	3	1	0	0
1462	8	3	0	23	4	2	0	1	0	0	1	0	1	2	0	0	0	0	0	1	0	2	0	0	2	0	0	0	0	0	4	2	0	1	1	8	1	1	1	1	1	1	46	3	3	4	0	0	1
1463	8	2	0	23	4	2	0	0	2	0	0	0	1	2	0	0	0	0	0	1	1	2	1	0	0	1	0	0	1	1	7	3	1	3	0	8	1	1	1	1	1	1	42	3	2	2	1	1	1
1464	6	1	0	23	4	2	1	0	1	2	1	2	0	2	1	1	1	1	2	2	2	2	1	1	1	2	0	0	2	2	24	5	6	8	5	8	3	3	1	3	3	1	27	2	4	1	1	0	0
1465	8	3	1	3	1	2	0	1	2	1	0	0	1	1	0	0	0	0	0	2	1	2	0	0	1	1	1	0	0	1	9	3	2	4	0	8	1	1	1	1	1	1	34	3	4	4	1	0	0
1466	7	2	0	23	4	2	1	0	2	0	0	0	2	2	0	0	0	0	0	1	2	2	0	0	2	1	0	1	1	1	10	5	0	4	1	10	1	3	1	1	1	1	44	3	3	5	1	0	0
1468	6	1	0	23	4	2	2	0	2	1	0	1	0	2	2	0	0	0	0	2	1	2	1	2	2	1	0	1	1	1	16	2	3	8	3	10	2	1	2	3	2	1	44	3	4	8	0	1	0
1469	10	4	0	23	4	2	0	1	1	1	2	0	1	2	1	0	0	0	0	1	1	1	0	0	2	0	0	0	1	0	9	4	1	2	2	8	1	2	1	1	1	1		2	5	2	1	1	0
1471	11		0	26	5	2	0	1	2	1	0	1	0	2	1	0	1	0	0	1	0	2	1	0	2	1	0	1	0	0	9	1	4	3	1	10	1	1	1	1	1	1	37	2	3	3	1	0	0
1472	8	3	0	26	5	0	1	0	2	2	0	2	0	2	1	2	1	1	2	2	0	2	2	2	2	2	2	2	0	2	26	1	9	8	8	8	3	1	1	3	3	1	33	3	10	1	1	0	1
1473	10	5	0	26	5	2	0	0	2	0	0	0	0	2	0	0	0	0	0	1	0	2	0	1	2	1	0	0	0	0	3	0	0	2	1	10	1	1	1	1	1	1	44	3	2	7	1	1	1
1474	9	4	0	26	5	2	1	0	2	0	1	0	1	2	1	0	0	0	0	1	1	2	0	0	2	0	0	2	0	0	8	2	0	3	3	10	1	1	1	1	2	1	35	3	3	5	1	0	0
1475	8	2	0	26	5	2	0	0	2	0	0	0	0	2	0	0	0	0	0	0	1	2	0	0	2	0	0	0	0	0	1	1	0	0	0	10	1	1	1	1	1	1	39	3	3	6	1	1	0
1476	8	3	0	23	4	2	0	0	2	0	0	1	0	1	0	0	0	0	0	0	1	2	0	0	1	0	0	0	1	0	3	2	1	0	0	8	1	1	1	1	1	1	39	3	4	2	1	0	0
1477	7	2	0	23	4	1	0	0	1	2	0	1	2	1	2	1	0	0	0	1	1	2	1	0	2	1	0	0	1	0	13	4	4	4	1	7	1	2	1	1	1	1	29	1	4	1	1	0	0
1478	9	4	0	23	4	2	0	0	0	0	0	0	0	2	0	0	0	0	0	0	0	2	0	0	2	0	0	0	0	0	0	0	0	0	0	8	1	1	1	1	1	1	42	1	4	2	1	0	1
1479	7	1	0	23	4	2	0	0	2	0	0	0	0	2	0	0	0	0	0	0	2	2	0	0	2	2	0	0	0	0	4	2	0	2	0	10	1	1	1	1	1	1	26	1	4	1	1	1	0
1480	6	1	0	23	4	2	2	2	2	2	0	0	2	2	2	0	0	2	0	1	1	2	1	0	2	1	0	0	1	1	18	8	3	7	0	10	3	3	2	3	1	1	35	1	5	1	1	1	1
1481	8	3	0	23	4	2	2	0	1	2	0	1	0	2	0	0	0	0	1	2	1	2	2	1	0	2	0	1	2	1	18	3	5	7	3	7	3	1	1	3	2	1	28	1	3	1	1	1	0
1482	10	4	0	23	4	2	0	0	2	1	1	0	0	2	0	0	0	0	0	1	2	2	0	0	1	1	0	1	1	1	9	3	1	3	2	9	1	1	1	1	1	1	44	2	3	2	1	1	0
1483	10	5	0	23	4	2	0	1	1	1	0	1	1	0	0	0	0	0	0	1	1	1	1	0	1	1	0	1	1	1	11	4	3	3	1	5	1	2	2	1	1	2	37	2	5	1	1	0	1
1484	10	5	0	23	4	2	0	0	2	0	0	0	0	2	0	0	0	0	0	2	0	2	0	2	2	0	0	0	2	0	6	2	0	2	2	10	1	1	1	1	1	1	39	1	4	1	1	1	0
1485	8	3	0	23	4	2	1	1	2	1	0	1	2	1	1	0	0	0	1	1	1	2	0	1	1	1	0	0	1	1	14	5	2	5	2	8	2	3	1	1	1	1	33	3	3	6	1	0	0
1486	7	2	0	23	4	2	0	0	2	1	0	0	0	1	0	0	0	0	0	1	1	2	0	0	2	1	0	0	1	0	5	2	1	2	0	9	1	1	1	1	1	1	35	2	6	2	1	0	0
1487	8	3	0	23	4	2	0	1	2	1	1	0	0	2	0	1	0	0	0	1	2	2	0	0	2	1	0	0	2	0	10	5	1	2	2	10	1	3	1	1	1	1	26	1	4	2	1	1	0
1488	6	1	0	23	4	2	1	2	2	1	0	0	1	2	1	0	0	0	0	2	1	2	0	2	1	1	0	0	1	1	14	5	1	6	2	9	2	3	1	2	1	1	29	3	4	2	1	1	1
1489	7	2	0	23	4	2	0	0	2	1	0	0	1	2	0	0	0	0	0	1	1	2	0	0	2	1	0	0	1	0	6	3	1	2	0	10	1	1	1	1	1	1	35	2	6	2	1	0	0
1490	9	4	0	23	4	2	2	1	2	1	0	1	0	2	2	0	1	0	1	2	2	1	1	1	2	1	0	0	1	1	18	4	4	8	2	9	3	2	1	3	1	1	42	2	5	2	1	0	0
1491	10	5	0	23	4	2	1	2	2	1	2	1	0	2	2	0	0	1	0	0	2	2	2	1	1	2	0	1	2	2	22	7	4	7	4	9	3	3	1	3	3	1	27	2	5	1	1	0	0
1492	8	3	0	23	4	2	0	0	2	0	2	0	1	2	0	0	0	0	2	0	0	2	0	1	1	0	0	0	0	0	6	1	0	0	5	9	1	1	1	1	3	1	32	1	3	1	1	0	0
1493	7	2	0	23	4	2	0	0	1	1	0	0	0	0	0	0	1	0	1	1	1	2	0	0	1	1	0	0	2	0	8	3	2	2	1	6	1	1	1	1	1	1	26	2	3	4	1	0	0
1494	9	4	0	23	4	1	0	0	2	2	0	0	0	2	0	0	0	0	0	0	1	2	1	1	2	0	0	2	0	0	7	1	3	0	3	9	1	1	2	1	2	1		2	4	4	1	1	1
1495	6	1	0	23	4	2	1	2	2	0	0	2	1	2	1	0	1	1	0	1	0	2	0	1	2	1	0	0	0	1	13	4	3	5	1	10	1	2	2	1	1	1	39	2	6	2	1	0	1
1496	6	1	0	23	4	2	0	0	2	0	0	0	1	2	0	0	0	0	0	0	1	2	1	0	2	1	1	0	1	0	6	3	2	1	0	10	1	1	1	1	1	1	29	2	4	1	1	1	0
1497	9	3	0	23	4	2	0	2	2	1	0	0	0	2	0	0	0	0	0	1	2	2	0	0	2	0	2	1	0	1	10	4	3	2	1	10	1	2	2	1	1	1	49	1	3	2	1	0	0
1498	7	1	0	23	4	2	1	1	2	1	0	0	0	2	0	0	2	0	0	1	2	2	2	2	2	0	2	2	2	0	18	5	7	2	4	10	3	3	1	1	3	1	27	2	6	1	1	1	0
1499	11	5	0	23	4	2	1	2	1	0	0	1	0	1	2	1	0	1	0	2	2	2	1	1	1	0	0	0	2	1	17	7	2	6	2	7	3	3	1	2	1	1	42	2	5	3	1	1	0
1500	9	4	0	23	4	2	1	0	2	1	0	1	2	1	1	0	0	0	0	1	1	2	1	1	2	0	0	1	1	0	12	4	3	3	2	9	1	2	2	1	1	1	44	3	1	3	1	1	1
1501	6	1	0	23	4	2	0	0	2	0	2	0	0	2	0	0	0	0	0	0	0	2	0	0	1	0	0	2	1	0	5	1	0	0	4	9	1	1	1	1	3	1		1		1	1	0	0
1503	8	3	0	23	4	2	0	0	2	0	0	0	0	1	0	0	1	0	0	0	0	2	0	0	2	1	0	1	0	0	3	0	1	1	1	9	1	1	1	1	1	1	38	2	5	2	1	1	1
1504	7	2	0	23	4	1	2	0	1	0	0	2	0	0	0	0	0	0	0	2	2	2	0	0	2	2	0	0	0	2	12	2	2	8	0	6	1	1	1	3	1	1	42	1	7	2	1	1	0
1505	8	3	0	23	4	2	0	1	2	0	0	0	0	2	0	0	0	0	0	1	1	2	0	0	2	0	0	0	1	0	4	3	0	1	0	10	1	1	1	1	1	1	40	1	4	1	1	1	0
1506	7	2	0	26	5	2	0	0	2	0	0	0	0	1	1	0	0	2	1	1	2	1	0	0	2	1	0	0	0	1	9	4	0	4	1	8	1	2	1	1	1	1	32	2	3	3	1	1	1
1507	8	3	0	23	4	1	1	1	0	2	1	1	1	1	1	1	0	1	1	2	1	1	1	1	1	1	1	1	1	1	21	5	5	6	5	4	3	3	1	2	3	3	45	3	2	1	1	0	1
1508	9	4	0	23	4	2	1	0	2	1	1	1	1	2	2	0	0	0	1	1	2	2	1	2	2	1	0	1	0	1	17	3	3	6	5	10	3	1	2	2	3	1	31	2	4	1	1	1	1
1509	10	4	0	23	4	2	0	0	2	0	0	0	2	2	0	0	0	2	0	1	0	2	0	0	2	1	0	0	2	0	8	6	0	2	0	10	1	3	1	1	1	1	27	1	5	2	1	1	0
1510	9	4	0	23	4	0	1	2	0	1	2	1	1	0	2	0	0	1	1	2	2	1	1	2	0	2	0	1	2	2	26	8	3	9	6	1	3	3	2	3	3	3	38	3	2	1	1	0	0
1511	8	3	0	23	4	2	2	2	2	2	0	1	0	0	2	0	1	0	0	2	2	2	0	0	0	1	0	0	0	1	16	4	4	8	0	6	2	2	1	3	1	1		1	3	2	1	0	0
1512	8	3	0	23	4	2	0	1	2	0	0	0	0	2	1	0	0	0	0	0	0	2	0	0	2	1	0	0	0	0	3	1	0	2	0	10	1	1	1	1	1	1	41	2	5	2	1	0	1
1513	8	3	0	23	4	2	0	0	2	0	0	0	0	2	0	0	0	0	0	0	0	2	0	2	2	0	0	0	0	0	2	0	0	0	2	10	1	1	1	1	1	1	48	1	2	1	1	1	1
1514	10	4	0	23	4	2	0	0	2	0	0	0	0	1	0	0	1	0	0	0	2	2	0	2	1	1	0	2	0	0	8	2	1	1	4	8	1	1	1	1	3	1	35	1	4	1	1	0	0
1515	11	5	0	23	4	1	0	0	2	1	0	0	1	1	0	0	0	0	1	0	0	1	0	0	2	0	0	1	0	0	4	1	1	0	2	7	1	1	1	1	1	1	46	1	4	2	1	0	0
1516	10	4	0	26	5	2	0	0	1	1	0	1	0	0	0	0	0	0	0	2	1	2	1	0	2	2	0	1	1	2	12	2	3	6	1	7	1	1	2	2	1	1	43	2	3	3	1	0	0
1517	7	1	0	23	4	2	2	0	2	1	0	1	2	2	0	0	0	1	0	2	1	2	0	2	2	1	0	0	2	1	16	6	2	6	2	10	2	3	1	2	1	1	30	3	3	4	1	0	0
1518	6	1	0	23	4	2	1	0	2	1	0	0	0	2	2	0	0	0	0	1	0	2	1	0	2	1	0	1	0	1	9	0	2	6	1	10	1	1	1	2	1	1	38	2	3	1	1	1	0
1519	6	1	0	23	4	2	2	1	2	1	0	1	1	2	1	0	1	1	0	2	1	2	1	0	2	1	0	0	2	1	17	6	4	7	0	10	3	3	1	3	1	1	27	2	3	1	1	1	0
1520	8	3	0	23	4	2	1	0	1	0	0	0	2	2	0	0	0	0	0	0	1	2	0	0	2	1	0	1	0	0	6	3	0	2	1	9	1	1	1	1	1	1	46	3	1	1	1	0	0
1521	7	2	0	23	4	1	1	1	0	1	0	1	0	1	0	1	0	0	1	1	2	1	1	1	1	0	0	1	1	1	14	4	3	3	4	4	2	2	2	1	3	3	36	2	5	1	1	1	0
1522	7	3	0	23	4	2	1	1	0	0	2	0	2	2	2	0	2	2	0	2	2	2	2	2	2	0	0	1	0	1	22	7	4	6	5	8	3	3	1	2	3	1	33	3	3	3	1	1	0
1523	10	5	1	23	4	2	1	0	2	0	0	1	1	2	1	0	0	0	0	1	1	2	0	0	2	1	0	0	0	0	7	2	1	4	0	10	1	1	1	1	1	1		3	3	11	1	0	1
1524	7	2	1	23	4	2	1	0	2	0	0	0	2	2	2	0	0	0	0	1	2	2	0	1	2	1	0	0	1	1	12	5	0	6	1	10	1	3	1	2	1	1	38	3	3	7	0	0	1
1525	8	3	1	23	4	2	1	1	2	0	0	1	0	2	1	0	0	0	0	1	0	2	0	0	2	1	0	0	0	1	7	1	1	5	0	10	1	1	1	1	1	1	41	3	4	11	1	1	0
1526	7	2	1	23	4	2	1	0	2	1	0	1	1	2	1	0	1	0	0	1	1	2	1	2	1	1	0	0	1	1	14	3	4	5	2	9	2	1	1	1	1	1		3	4	8	1	0	0
1527	9	4	1	23	4	2	1	0	2	0	0	2	1	2	1	0	0	0	0	0	1	2	0	1	2	0	0	1	0	0	8	2	2	2	2	10	1	1	1	1	1	1	38	3	4	7	1	1	0
1528	9	4	1	23	4	2	0	1	2	0	0	0	0	0	0	1	0	0	0	2	1	2	0	0	1	2	0	0	0	1	8	2	0	5	1	7	1	1	1	1	1	1	39	3	4	8	1	1	0
1529	8	3	1	23	4	2	1	0	2	0	0	0	0	2	0	0	0	0	0	1	1	2	0	0	2	0	0	0	0	0	3	1	0	2	0	10	1	1	1	1	1	1	45	3	3	11	1	0	0
1530	6	1	1	23	4	2	0	0	2	1	1	1	1	1	0	1	0	0	0	0	1	2	0	0	2	0	0	1	0	0	7	2	2	0	3	9	1	1	1	1	2	1	40	3	5	11	1	0	1
1531	7	2	1	23	4	2	0	1	2	1	0	0	0	1	0	0	1	0	0	1	1	2	1	0	1	1	0	0	0	1	8	2	3	3	0	8	1	1	2	1	1	1	37	3	4	11	0	1	1
1532	8	3	1	23	4	2	1	0	2	1	0	0	0	2	0	0	0	0	0	1	0	2	0	0	2	0	0	0	0	0	3	0	1	2	0	10	1	1	1	1	1	1	44	3	2	11	1	0	1
1534	8	3	1	23	4	2	1	0	2	0	0	0	0	2	2	0	0	0	0	1	0	2	1	0	2	1	0	0	0	1	7	0	1	6	0	10	1	1	1	2	1	1	47	3	4	10	1	0	0
1535	9	3	1	23	4	2	0	0	2	0	0	0	1	2	0	1	0	0	0	1	1	2	0	1	2	2	0	0	0	1	8	2	0	4	2	10	1	1	1	1	1	1	42	3	4	11	1	0	0
1536	10	5	0	23	4	2	0	2	1	0	2	0	2	2	0	0	2	0	0	0	0	2	0	2	2	0	0	2	0	0	12	4	2	0	6	9	1	2	1	1	3	1	40	2	3	3	1	1	0
1537	6	1	1	23	4	2	1	0	1	0	0	0	0	2	0	0	0	0	0	1	0	2	1	0	2	2	0	0	0	0	5	0	1	4	0	9	1	1	1	1	1	1	45	3	2	11	1	1	1
1538	8	3	1	23	4	2	1	0	0	1	1	1	2	2	1	0	0	0	0	1	1	2	1	1	2	0	1	0	1	1	14	4	4	4	2	8	2	2	1	1	1	1	38	3	5	10	1	1	0
1539	8	4	1	23	4	2	1	0	2	0	0	1	1	2	1	0	0	0	0	1	1	2	0	0	1	1	0	0	1	1	9	3	1	5	0	9	1	1	1	1	1	1	45	3	4	11	1	0	0
1540	7	2	1	24	5	2	1	0	2	0	0	1	1	2	2	0	0	0	0	1	0	2	0	1	2	1	0	0	1	0	9	2	1	5	1	10	1	1	1	1	1	1	30	3	3	3	1	1	0
1541	6	1	1	24	5	2	0	0	2	0	0	2	1	2	0	0	0	0	0	1	0	2	0	0	2	1	0	0	0	0	5	1	2	2	0	10	1	1	1	1	1	1	41	3	4	4	1	1	0
1542	10	5	1	23	4	2	1	1	2	2	0	0	1	2	2	0	0	0	0	0	0	2	0	0	2	0	0	0	0	0	7	2	2	3	0	10	1	1	1	1	1	1	43	3	4	6	1	0	0
1543	7	2	1	23	4	2	1	0	1	0	0	0	1	2	0	0	0	0	0	0	1	2	0	0	1	1	0	0	0	1	5	2	0	3	0	8	1	1	1	1	1	1	40	3	3	11	1	0	1
1544	11	5	1	23	4	2	0	1	2	0	0	0	2	2	1	0	0	0	0	0	1	2	0	0	2	0	0	0	1	1	7	5	0	2	0	10	1	3	1	1	1	1	48	3	3	11	1	1	1
1545	7	2	1	23	4	2	0	0	2	0	0	0	0	2	1	0	0	0	0	1	1	2	0	0	2	0	0	1	0	0	4	1	0	2	1	10	1	1	1	1	1	1	39	3	4	11	0	1	1
1546	10	5	1	23	4	2	0	0	2	0	0	0	2	2	0	0	0	0	0	0	0	2	2	0	0	0	0	0	0	0	4	2	2	0	0	8	1	1	1	1	1	1	48	3	4	11	1	0	1
1547	7	2	0	23	4	1	1	0	2	0	1	1	1	1	0	1	1	1	0	1	1	2	0	0	0	0	0	1	1	1	12	4	2	3	3	6	1	2	1	1	2	1	32	2	6	2	1	1	1
1548	8	3	1	23	4	2	0	0	2	1	0	0	0	0	1	0	0	0	0	0	0	2	0	0	2	1	0	0	0	0	3	0	1	2	0	8	1	1	1	1	1	1	40	3	4	11	1	1	1
1549	9	4	0	23	4	2	0	0	2	0	2	1	1	2	1	1	0	0	0	0	0	2	0	0	2	0	0	0	0	0	6	1	1	1	3	10	1	1	1	1	2	1	47	2	2	1	1	0	1
1550	10	4	0	23	4	2	0	0	1	0	0	0	0	2	0	0	0	0	0	2	2	2	0	0	2	1	0	0	1	1	7	3	0	4	0	9	1	1	1	1	1	1	29	2	5	2	1	0	0
1551	10	5	1	23	4	2	0	1	2	0	0	0	1	2	0	0	0	1	1	0	2	0	1	0	2	1	0	0	2	0	10	7	1	1	1	8	1	3	1	1	1	1	37	3	4	11	1	1	1
1552	7	2	1	23	4	2	2	0	1	1	0	0	1	2	1	0	0	0	0	1	1	2	1	0	2	1	0	1	1	1	12	3	2	6	1	9	1	1	1	2	1	1	45	3	2	6	1	0	0
1553	9	4	1	23	4	2	1	1	2	0	0	0	0	2	0	0	0	0	0	1	1	2	0	0	2	1	0	0	1	1	7	3	0	4	0	10	1	1	1	1	1	1	46	3	4	11	1	1	0
1554	9	4	1	23	4	2	0	0	1	0	0	0	1	2	0	0	0	0	0	1	1	2	0	0	2	1	0	1	0	1	6	2	0	3	1	9	1	1	1	1	1	1	39	3	4	11	1	1	0
1555	7	2	1	24	5	2	0	1	2	0	0	0	1	1	0	0	0	0	0	0	1	2	0	0	2	0	0	1	1	0	5	4	0	0	1	9	1	2	1	1	1	1	38	3	4	4	1	0	0
1556	7	2	1	23	4	2	0	0	1	0	0	0	0	2	0	0	0	0	0	0	2	2	0	0	2	0	0	0	0	0	2	2	0	0	0	9	1	1	1	1	1	1	39	3	3	9	1	0	0
1557	7	2	1	23	4	2	1	0	2	0	0	1	1	1	1	1	0	0	0	1	2	2	0	0	2	0	0	2	0	1	11	3	1	4	3	9	1	1	1	1	2	1	42	3	4	11	1	1	0
1558	9	4	1	23	4	2	1	0	2	1	0	0	0	1	1	0	0	0	0	1	0	2	0	0	1	1	0	0	0	1	6	0	1	5	0	8	1	1	1	1	1	1	45	3	5	7	1	0	0
1559	9	4	1	23	4	2	0	0	2	0	0	0	1	2	0	0	0	0	0	0	0	2	0	0	2	0	0	0	1	0	2	2	0	0	0	10	1	1	1	1	1	1	44	3	4	11	1	0	0
1560	10	5	1	23	4	2	0	0	1	0	0	0	0	2	0	0	0	0	0	1	0	2	0	0	1	1	0	0	1	1	4	1	0	3	0	8	1	1	1	1	1	1	41	3	3	7	1	0	0
1561	10	5	1	23	4	2	1	0	2	0	2	1	1	2	1	0	0	0	0	2	1	2	1	0	2	1	0	0	1	2	14	3	2	7	2	10	2	1	1	3	1	1	45	3	4	11	1	1	0
1562	8	2	1	24	5	2	0	0	2	0	0	1	0	2	0	0	0	0	0	1	1	2	0	0	1	1	0	0	0	1	5	1	1	3	0	9	1	1	1	1	1	1	50	3		5	0	1	1
1563	8	3	0	23	4	2	1	0	1	0	0	1	1	1	2	0	1	0	0	1	2	2	0	1	2	1	0	2	0	1	14	3	2	6	3	8	2	1	1	2	2	1	34	3	3	2	1	1	0
1564	6	1	0	23	4	2	0	0	2	0	0	0	2	2	0	0	0	0	0	2	2	2	0	1	2	0	0	0	0	2	9	4	0	4	1	10	1	2	1	1	1	1	28	3	3	5	1	1	0
1565	10	5	1	23	4	2	0	0	2	1	0	0	2	2	1	0	1	1	0	1	2	1	0	2	2	1	0	0	2	0	14	7	2	3	2	9	2	3	1	1	1	1	40	3	4	9	0	1	0
1566	11	5	0	23	4	2	1	1	2	0	0	1	1	1	0	1	0	1	0	2	2	2	0	2	2	0	0	0	2	2	16	7	1	5	3	9	2	3	1	1	2	1	41	1	4	1	1	0	0
1567	10	5	1	23	4	2	0	0	2	0	0	0	1	2	0	0	0	0	0	0	2	2	0	0	2	0	0	0	0	0	3	3	0	0	0	10	1	1	1	1	1	1	48	3	4	11	1	1	0
1568	8	3	1	23	4	2	1	0	2	0	0	0	0	2	0	0	0	0	0	1	1	2	0	0	2	1	0	0	0	1	5	1	0	4	0	10	1	1	1	1	1	1	41	3	4	8	1	0	1
1569	9	4	1	23	4	2	2	0	2	0	0	0	1	2	2	0	0	0	0	2	2	2	1	1	1	2	0	1	1	2	17	4	1	10	2	9	3	2	1	3	1	1	50	3	3	9	1	0	1
1570	8	3	0	23	4	1	1	0	2	0	0	2	0	2	0	0	0	0	0	2	0	2	0	0	2	2	0	1	0	1	9	0	2	6	1	9	1	1	1	2	1	1	30	1	5	2	1	1	0
1571	10	5	1	23	4	2	0	0	2	1	0	0	2	2	1	0	0	0	0	0	1	2	0	0	2	0	0	1	0	0	6	3	1	1	1	10	1	1	1	1	1	1	40	3	4	9	1	1	1
1572	9	3	0	23	4	2	0	0	2	1	0	0	2	2	2	1	1	1	1	2	2	2	1	0	2	1	0	1	1	1	18	6	3	6	3	10	3	3	2	2	2	1	37	2	4	2	1	1	1
1573	8	3	1	24	5	2	0	1	2	0	0	0	0	2	0	0	0	0	0	0	0	2	0	0	2	0	0	0	0	0	1	1	0	0	0	10	1	1	1	1	1	1	39	3	4	6	1	1	1
1574	6	1	0	23	4	2	0	0	2	0	0	0	0	2	0	0	0	0	0	1	1	2	1	0	2	0	0	1	1	0	5	2	1	1	1	10	1	1	1	1	1	1	31	2	5	2	0	1	1
1575	8	3	1	23	4	2	0	0	2	0	0	0	0	1	0	0	0	0	0	1	0	2	0	0	1	1	0	0	0	1	3	0	0	3	0	8	1	1	1	1	1	1	55	3	3	7	0	1	0
1576	6	1	1	23	4	1	2	0	1	0	1	2	0	1	2	1	0	0	1	2	2	1	0	0	1	2	0	0	1	2	18	3	2	10	3	5	3	1	1	3	2	2	40	3	4	10	0	1	0
1577	7	2	1	23	4	2	0	0	2	0	0	0	0	2	0	0	0	0	0	0	1	2	0	0	2	0	0	0	0	0	1	1	0	0	0	10	1	1	1	1	1	1	45	2	3	3	1	0	0
1578	10	5	0	26	5	2	0	0	2	0	0	0	0	2	0	0	0	0	0	0	0	2	0	0	2	1	0	0	0	0	1	0	0	1	0	10	1	1	1	1	1	1	49	3	3	6	1	1	0
1579	8	3	1	23	4	2	0	1	2	0	0	0	0	2	0	0	0	1	0	1	1	2	0	0	2	0	0	0	1	0	5	4	0	1	0	10	1	2	1	1	1	1	39	3	4	10	1	0	0
1581	6	1	1	23	4	2	0	0	2	0	0	1	0	2	0	0	0	0	0	0	0	2	0	0	2	0	0	0	0	0	1	0	1	0	0	10	1	1	1	1	1	1	39	3	4	10	1	1	0
1582	6	1	0	23	4	2	1	0	2	0	0	0	0	1	0	0	0	0	0	0	0	1	0	0	1	1	0	1	2	0	5	2	0	2	1	7	1	1	1	1	1	1	38	2	3	3	0	1	0
1583	10	5	0	23	4	1	1	2	2	1	0	0	1	2	1	0	0	0	0	2	2	2	1	1	2	1	0	0	1	2	16	6	2	7	1	9	2	3	1	3	1	1	26	1	3	1	1	1	0
1584	7	1	0	23	4	2	1	1	1	1	2	1	1	2	0	1	0	2	0	1	2	2	0	1	2	0	0	1	2	1	18	8	2	3	5	9	3	3	1	1	3	1	44	1	7	2	1	0	1
1585	10	5	0	23	4	1	2	2	2	0	2	0	2	2	2	0	0	0	0	1	1	2	2	2	2	0	0	2	2	0	20	7	2	5	6	9	3	3	1	1	3	1	35	1	4	1	1	1	1
1586	11	5	0	23	4	2	0	1	1	1	2	0	0	1	2	0	1	0	0	1	2	2	1	1	2	0	0	2	1	1	16	4	3	4	5	8	2	2	2	1	3	1	39	1	5	1		1	1
1587	10	5	0	23	4	2	1	0	1	1	0	1	0	1	0	0	0	0	0	1	2	1	1	0	1	1	0	1	0	1	10	2	3	4	1	6	1	1	2	1	1	1	26	2	5	1	1	0	0
1588	6	1	0	23	4	2	2	0	2	1	0	1	0	2	1	0	0	0	0	2	1	2	1	0	2	1	0	0	0	2	12	1	3	8	0	10	1	1	2	3	1	1	26	2	5	1	1	1	0
1589	7	2	1	26	5	2	0	0	2	0	0	0	1	1	0	0	0	2	0	1	1	1	0	0	1	1	0	2	1	1	10	5	0	3	2	7	1	3	1	1	1	1	37	3	4	9	1	1	0
1590	9	4	0	23	4	2	1	0	2	1	0	1	1	2	0	1	0	0	0	1	1	2	1	0	2	1	0	0	1	1	11	3	3	4	1	10	1	1	2	1	1	1	29	2	4	2	0	1	0
1591	8	5	0	23	4	1	0	0	0	0	0	1	0	1	0	0	0	0	0	1	2	2	0	0	1	2	0	0	0	1	7	2	1	4	0	5	1	1	1	1	1	2	36	2	5	1	1	0	0
1592	7	2	1	23	4	2	0	0	2	0	0	0	0	2	0	0	0	0	0	0	0	2	0	0	2	0	0	0	0	0	0	0	0	0	0	10	1	1	1	1	1	1	42	3	4	11	1	1	0
1593	6	1	0	23	4	2	2	0	2	0	0	0	0	2	0	0	0	0	0	1	0	2	0	1	2	0	0	0	0	0	4	0	0	3	1	10	1	1	1	1	1	1	35	2	3	3	0	0	0
1594	10	4	1	26	5	2	2	0	1	1	1	1	2	1	2	0	0	1	1	0	1	1	0	0	0	0	0	2	1	2	17	5	2	6	4	5	3	3	1	2	3	2	42	3	4	8	1	0	1
1595	7	2	1	23	4	2	1	1	2	0	1	1	1	2	0	0	0	0	0	1	1	2	0	0	2	1	0	1	1	1	11	4	1	4	2	10	1	2	1	1	1	1	35	3	3	11	1	1	0
1596	7	2	1	24	5	2	0	0	1	0	1	0	1	1	0	0	0	0	0	0	1	1	0	0	1	1	0	0	1	0	5	3	0	1	1	6	1	1	1	1	1	1	42	3	4	9	1	1	1
1597	10	5	1	23	4	2	0	0	2	1	0	0	1	1	0	0	0	0	0	0	1	2	1	0	2	0	0	0	0	0	4	2	2	0	0	9	1	1	1	1	1	1	47	3	4	9	1	1	1
1598	10	4	1	22	4	2	2	0	2	0	0	0	2	2	2	0	0	1	0	2	2	2	1	2	2	0	0	0	2	2	18	7	1	8	2	10	3	3	1	3	1	1		3	4	4	1	0	0
1599	7	1	0	23	4	2	0	0	2	0	0	0	1	2	2	0	0	0	0	2	1	2	0	0	1	1	0	1	0	0	8	2	0	5	1	9	1	1	1	1	1	1	29	2	6	1	1	1	0
1600	6	1	1	26	5	2	0	0	1	1	0	1	1	1	0	0	0	0	0	1	2	2	1	0	2	1	0	0	1	1	10	4	3	3	0	8	1	2	2	1	1	1	33	3	3	5	1	0	0
1601	9	3	0	23	4	2	2	2	2	2	0	0	2	2	2	0	0	0	0	2	0	2	0	0	2	0	0	1	0	1	14	4	2	7	1	10	2	2	1	3	1	1	36	1	4	1	1	0	0
1602	8	3	0	23	4	2	0	1	2	0	0	0	1	2	0	0	0	0	0	1	2	2	0	1	2	0	0	0	1	0	7	5	0	1	1	10	1	3	1	1	1	1		2	5	3	1	1	0
1603	10	5	0	26	5	2	0	0	2	0	0	1	0	2	0	0	0	0	0	1	1	2	0	0	2	1	0	0	0	1	5	1	1	3	0	10	1	1	1	1	1	1	39	2	3	2	1	0	0
1604	8	3	1	23	4	2	0	0	1	0	2	1	1	2	0	0	0	0	0	0	1	2	0	0	2	1	0	0	0	0	6	2	1	1	2	9	1	1	1	1	1	1	49	3	4	9	1	0	0
1606	8	3	0	26	5	2	1	0	2	0	0	1	1	2	1	0	0	0	0	0	0	2	0	0	2	1	0	0	1	0	6	2	1	3	0	10	1	1	1	1	1	1	32	2	5	5	1	0	0
1607	6	1	0	26	5	2	1	0	2	1	0	1	0	1	1	0	1	0	0	1	0	2	0	0	2	1	0	0	1	0	8	1	3	4	0	9	1	1	2	1	1	1	32	2	5	5	1	0	0
1608	7	2	1	21	4	1	0	0	1	0	0	1	0	2	0	0	0	0	0	1	0	2	1	0	1	1	1	0	0	1	6	0	3	3	0	7	1	1	2	1	1	1	39	3	4	8	1	1	0
1609	7	1	0	21	4	2	1	0	2	1	0	1	0	2	0	0	0	0	0	0	1	2	1	0	2	2	0	0	0	0	7	1	3	3	0	10	1	1	2	1	1	1	28	3	4	1	1	0	1
1610	7	2	0	21	4	2	1	0	2	0	0	0	0	2	1	0	0	0	0	1	1	2	0	0	2	1	0	0	0	1	6	1	0	5	0	10	1	1	1	1	1	1	31	1	5	1	1	0	1
1611	10	5	0	21	4	1	0	1	1	0	0	0	0	0	0	0	1	2	0	1	1	0	2	1	0	1	0	1	0	1	12	4	3	3	2	2	1	2	2	1	1	3	32	2	4	3	1	1	0
1612	10	5	0	21	4	2	0	1	2	0	0	1	1	2	0	0	1	2	0	0	1	1	0	1	1	1	0	1	0	1	11	5	2	2	2	8	1	3	1	1	1	1	31	2	4	2	1	0	0
1613	6	1	0	21	4	2	0	1	2	0	0	0	1	2	1	0	0	0	0	1	2	2	0	0	2	0	0	0	2	1	9	6	0	3	0	10	1	3	1	1	1	1	31	3	4	2	1	1	1
1614	8	3	0	21	4	2	0	0	2	0	0	0	1	2	0	0	0	0	0	0	1	2	0	0	2	0	0	0	0	1	3	2	0	1	0	10	1	1	1	1	1	1	44	3	3	2	1	1	0
1615	10	5	0	21	4	2	0	2	2	1	0	0	0	2	0	0	0	1	0	0	0	2	1	2	2	0	0	1	0	0	8	3	2	0	3	10	1	1	1	1	2	1	35	3	3	3	1	0	1
1617	7	2	0	21	4	2	1	1	2	2	1	1	2	0	2	1	0	1	0	1	2	2	0	1	2	2	0	1	2	1	22	8	3	7	4	8	3	3	2	3	3	1	35	2	5	2	1	1	0
1618	6	1	0	21	4	2	1	0	1	0	0	0	0	2	0	1	0	0	0	1	0	2	0	0	2	1	0	0	1	1	6	1	0	4	1	9	1	1	1	1	1	1	42	3	5	4	1	0	0
1620	7	1	0	21	4	2	2	0	2	0	0	1	0	1	2	0	0	0	1	2	2	1	2	2	2	1	1	0	0	2	18	2	4	9	3	8	3	1	1	3	2	1	20	2	3	4	1	1	0
1621	10	5	0	21	4	2	0	2	2	1	0	1	0	1	0	0	0	0	1	0	0	2	0	0	0	1	0	0	0	1	7	2	2	2	1	7	1	1	1	1	1	1	38	3	3	5	1	1	0
1622	9	4	0	21	4	2	0	0	2	0	0	0	0	1	0	0	0	0	0	1	0	2	0	0	1	1	0	0	0	1	3	0	0	3	0	8	1	1	1	1	1	1	45	3	3	1	1	0	1
1623	7	1	0	21	4	2	0	0	1	1	0	0	1	0	0	0	0	0	0	1	0	2	0	0	1	0	0	0	0	0	3	1	1	1	0	6	1	1	1	1	1	1	37	2	4	4	1	0	1
1624	7	2	1	26	5	1	1	1	2	0	0	1	0	2	1	0	0	0	0	2	0	1	1	0	2	1	0	1	1	1	11	2	2	6	1	8	1	1	1	2	1	1	42	3	4	6	1	0	1
1625	7	2	0	21	4	2	1	2	1	1	1	0	1	1	2	0	1	1	0	1	2	2	1	0	1	1	0	1	0	1	17	6	3	6	2	7	3	3	2	2	1	1		3	5	1	1	0	0
1626	10	5	0	21	4	1	0	0	1	1	1	1	0	1	1	0	1	0	1	0	2	1	0	0	0	1	0	0	1	1	11	3	3	3	2	4	1	1	2	1	1	3	33	3	3	6	0	0	0
1627	10	5	1	21	4	1	1	0	2	1	1	1	0	1	2	0	1	1	1	1	1	2	1	1	2	1	0	1	1	0	16	3	4	5	4	8	2	1	1	1	3	1		2	3	1	1	0	0
1628	8	3	0	21	4	2	1	1	2	0	0	1	1	2	1	1	0	0	0	1	2	2	0	0	1	1	0	0	1	1	12	5	1	5	1	9	1	3	1	1	1	1	44	3	3	4	1	1	0
1629	9	5	0	21	4	2	2	2	2	2	0	1	2	2	2	0	2	0	0	2	2	2	2	1	2	1	0	2	2	2	27	8	7	9	3	10	3	3	1	3	2	1	32	1	5	1	1	0	1
1630	6	1	0	21	4	1	1	0	2	1	0	1	1	1	1	0	0	0	0	0	1	1	0	0	1	1	0	0	1	0	8	3	2	3	0	6	1	1	1	1	1	1	36	2	3	3	1	1	1
1631	10	5	0	21	4	1	0	0	1	1	0	1	1	1	1	1	0	1	1	0	0	1	0	0	1	1	0	1	0	1	10	2	2	3	3	5	1	1	1	1	2	2	46	2	3	2	1	0	0
1632	7	1	0	21	4	2	0	0	2	0	0	0	0	2	0	0	2	0	1	2	0	2	2	0	2	2	0	2	0	1	12	0	4	5	3	10	1	1	1	1	2	1	26	2	4	1	1	0	0
1633	8	2	0	21	4	2	0	2	2	2	1	0	2	2	2	0	0	2	0	0	2	2	0	2	2	0	0	2	0	0	17	8	2	2	5	10	3	3	1	1	3	1		2	2	1	1	0	0
1634	7	2	0	21	4	2	0	0	2	1	0	0	0	2	0	0	0	0	0	0	1	2	0	1	2	1	0	0	1	1	6	2	1	2	1	10	1	1	1	1	1	1	44	3	3	1	1	0	1
1635	8	3	0	21	4	2	0	1	2	1	2	0	1	2	1	0	1	1	0	1	2	2	0	0	2	0	0	2	2	0	15	7	2	2	4	10	2	3	1	1	3	1	39	2	3	1	1	0	1
1637	6	1	0	21	4	2	0	0	2	0	0	0	0	2	0	0	0	0	0	1	0	2	0	0	2	1	0	0	2	1	5	2	0	3	0	10	1	1	1	1	1	1	25	2	3	2	1	0	0
1638	6	1	0	21	4	2	1	0	1	1	0	1	1	2	0	0	0	0	0	1	0	2	1	1	2	1	0	0	0	1	9	1	3	4	1	9	1	1	2	1	1	1	32	2	4	2	1	1	0
1639	8	3	0	21	4	0	1	2	2	2	0	2	1	1	2	0	1	0	0	1	2	2	2	0	1	2	0	0	1	1	20	6	7	7	0	6	3	3	1	3	1	1	42	2	4	4	1	0	0
1640	7	2	0	21	4	2	2	2	2	2	0	1	2	2	2	0	0	1	0	2	2	2	0	1	2	1	0	0	2	1	21	9	3	8	1	10	3	3	2	3	1	1		2	4	2	1	1	0
1643	6	1	0	21	4	2	1	0	2	0	0	0	0	1	0	0	0	0	0	1	1	2	0	0	2	0	0	0	0	0	3	1	0	2	0	9	1	1	1	1	1	1	38	3	4	4	1	0	0
1644	6	1	1	23	4	2	1	0	1	1	0	1	0	1	1	1	0	0	1	1	1	1	1	1	1	1	0	0	0	1	12	1	3	5	3	6	1	1	2	1	2	1	49	3	4	9	1	0	0
1645	9	4	0	21	4	2	1	0	2	0	0	0	0	2	0	0	0	1	0	1	1	2	0	1	2	1	0	1	0	1	8	2	0	4	2	10	1	1	1	1	1	1	33	2	3	2	1	0	0
1646	9	4	0	21	4	2	0	1	2	1	0	1	0	1	0	0	0	0	0	0	2	2	0	0	2	0	0	1	1	0	7	4	2	0	1	9	1	2	1	1	1	1	32	2	6	2	1	1	1
1647	9	4	0	21	4	1	0	1	1	0	0	1	1	1	0	1	0	0	1	1	1	1	0	1	1	1	0	0	1	2	12	4	1	4	3	5	1	2	1	1	2	2	45	2	3	2	1	1	1
1648	8	3	0	21	4	1	1	2	2	1	0	0	1	2	0	1	1	1	0	1	1	2	0	1	1	1	0	1	0	1	14	5	2	4	3	8	2	3	1	1	2	1	37	2	4	1	1	0	0
1649	9	4	0	21	4	2	0	0	2	0	0	0	0	2	1	0	0	0	0	1	1	2	0	0	2	0	0	0	0	0	3	1	0	2	0	10	1	1	1	1	1	1	39	2	2	2	1	1	1
1650	6	1	0	21	4	2	1	0	2	1	1	0	2	2	0	0	0	1	0	1	1	2	0	2	2	1	0	1	1	0	13	5	1	3	4	10	1	3	1	1	3	1	44	3	5	2	1	0	0
1651	9	3	0	21	4	1	2	2	1	2	0	2	1	2	2	0	2	2	2	2	2	2	1	2	2	2	0	2	2	1	31	9	7	9	6	8	3	3	1	3	3	1	48	2	2	1	1	0	1
1652	7	2	0	21	4	2	0	1	2	0	0	0	0	2	0	0	0	0	0	0	1	2	0	0	2	0	0	0	0	0	2	2	0	0	0	10	1	1	1	1	1	1	31	2	3	2	1	1	0
1653	10	5	0	21	4	2	0	1	2	0	0	0	0	2	0	0	0	0	0	0	1	2	0	0	2	1	0	1	0	0	4	2	0	1	1	10	1	1	1	1	1	1	27	2	3	2	1	0	1
1654	6	1	0	21	4	2	0	1	1	2	0	1	1	2	1	0	0	1	1	1	1	1	0	1	2	1	0	0	1	1	14	5	3	4	2	8	2	3	2	1	1	1		3	3	5	1	0	0
1655	6	1	0	21	4	2	2	1	2	1	2	1	1	2	0	0	1	1	0	0	1	2	1	1	2	0	0	0	1	1	15	5	4	3	3	10	2	3	1	1	2	1	44	2	4	1	1	1	1
1656	6	1	0	21	4	2	0	1	2	0	0	0	1	1	1	0	1	0	0	1	1	2	0	0	2	1	0	0	0	0	7	3	1	3	0	9	1	1	1	1	1	1	23	1	3	1	1	1	1
1657	7	2	0	21	4	2	1	0	0	0	0	1	0	1	2	0	0	1	0	2	2	2	0	1	1	2	0	0	0	1	13	3	1	8	1	6	1	1	1	3	1	1	56	2	3	1	0	0	0
1658	6	1	0	21	4	1	2	2	1	1	1	0	1	1	2	0	2	1	0	1	1	1	1	1	1	1	2	2	1	1	23	6	6	7	4	5	3	3	1	3	3	2	32	1	4	1	1	1	0
1659	8	3	0	21	4	2	0	0	2	0	0	0	0	2	0	0	0	0	0	1	0	2	0	0	2	1	0	0	0	1	3	0	0	3	0	10	1	1	1	1	1	1	41	3	3	4	1	1	1
1660	9	4	0	21	4	2	0	1	2	1	0	0	0	2	0	0	0	0	0	0	0	2	0	0	2	0	0	0	0	0	2	1	1	0	0	10	1	1	1	1	1	1	48	3	2		1	0	0
1661	9	4	0	21	4	2	0	2	2	1	0	0	2	2	0	0	0	0	0	0	2	2	0	0	2	0	0	0	2	0	9	8	1	0	0	10	1	3	1	1	1	1	35	3	6	4	1	1	0
1662	8	3	0	21	4	1	0	1	1	0	0	1	0	1	0	1	0	0	1	1	1	1	0	0	0	1	0	0	0	1	8	2	1	3	2	4	1	1	1	1	1	3	28	2	5	1	1	1	0
1664	9	3	0	21	4	2	1	0	2	2	1	1	1	1	0	0	1	0	1	0	1	2	0	1	1	1	0	1	1	1	14	3	4	3	4	8	2	1	1	1	3	1	33	2	3	1	1	1	0
1665	8	2	0	21	4	2	0	0	2	0	0	1	0	2	0	0	0	0	0	0	0	2	0	0	2	1	0	1	0	0	3	0	1	1	1	10	1	1	1	1	1	1	43	2	4	6	1	1	0
1666	6	1	0	21	4	1	2	2	2	1	0	2	0	1	2	0	0	1	0	2	2	2	0	0	0	2	0	0	2	1	19	7	3	9	0	6	3	3	2	3	1	1	39	2	4	1	1	1	0
1667	10	5	0	21	4	2	0	0	2	2	0	0	1	2	2	0	0	0	0	2	0	2	0	0	2	0	0	0	0	0	7	1	2	4	0	10	1	1	1	1	1	1	46	3	2	3	1	0	0
1668	7	2	0	21	4	2	1	0	2	0	0	1	0	2	0	0	0	0	0	1	0	2	0	0	2	1	0	0	0	0	4	0	1	3	0	10	1	1	1	1	1	1	42	2	4	2	1	1	0
1669	9	4	0	21	4	2	1	1	2	0	0	1	0	2	2	0	0	0	0	1	1	2	0	1	1	1	0	0	0	1	10	2	1	6	1	9	1	1	1	2	1	1	38	3	4	3	1	0	0
1671	9	4	0	21	4	2	1	2	2	0	0	0	2	2	2	0	0	2	0	2	2	2	0	2	2	0	0	2	2	1	20	10	0	6	4	10	3	3	1	2	3	1	34	1	5		1	1	0
1672	10	5	0	21	4	2	0	1	1	1	2	1	2	2	0	0	1	2	1	1	2	2	0	2	1	1	0	1	0	0	18	7	3	2	6	8	3	3	2	1	3	1	47	2	5	3	1	1	0
1673	7	2	0	21	4	2	0	0	2	0	0	1	1	2	0	0	1	0	0	2	1	2	2	2	2	1	0	0	0	1	12	2	4	4	2	10	1	1	1	1	1	1	34	2	3	2	1	1	0
1674	6	1	0	21	4	2	0	0	2	0	0	0	0	2	0	0	0	0	0	1	1	2	0	0	2	1	0	0	0	1	4	1	0	3	0	10	1	1	1	1	1	1	36	2	3	3	1	1	0
1675	6	2	0	21	4	2	2	0	2	1	0	0	1	2	1	0	0	1	0	1	0	2	0	1	2	1	0	1	0	0	10	2	1	5	2	10	1	1	1	1	1	1		2	4	2	1	0	0
1676	7	2	0	21	4	2	0	2	2	1	0	0	0	2	0	0	0	1	0	1	0	2	0	1	2	1	0	1	2	0	10	5	1	2	2	10	1	3	1	1	1	1	40	2	4	3	1	0	0
1677	6	1	0	21	4	2	0	0	2	0	0	0	1	2	0	0	0	0	0	1	0	2	0	0	2	0	0	0	0	0	2	1	0	1	0	10	1	1	1	1	1	1	44	2	3	2	1	0	0
1678	11	5	0	21	4	2	0	0	2	1	0	0	1	2	2	0	0	0	0	0	1	2	0	0	1	0	0	0	0	2	7	2	1	4	0	9	1	1	1	1	1	1	40	2	4	2	1	0	0
1680	9	4	0	21	4	2	2	2	0	2	1	0	2	2	2	1	2	2	2	2	2	1	2	2	0	2	0	1	2	0	31	10	6	8	7	5	3	3	1	3	3	2	44	1	3	2	1	0	0
1681	7	1	0	21	4	2	2	2	1	2	0	1	0	2	2	0	1	0	0	2	2	2	1	0	2	2	0	1	2	2	22	6	5	10	1	9	3	3	1	3	1	1	39	1	5	1	1	0	0
1682	9	4	0	21	4	2	0	0	0	1	0	0	1	1	0	0	0	0	0	1	1	0	0	0	2	1	0	0	0	1	6	2	1	3	0	5	1	1	1	1	1	2	40	3	4	6	1	1	0
1683	6	1	0	21	4	2	0	0	2	0	0	0	0	1	0	0	0	0	0	1	1	0	0	0	2	1	0	0	0	0	3	1	0	2	0	7	1	1	1	1	1	1	34	2	3	2	1	0	0
1684	7	2	0	21	4	2	1	1	2	0	0	0	2	2	1	0	0	0	0	1	2	2	0	1	1	0	0	0	1	1	11	6	0	4	1	9	1	3	1	1	1	1	29	3	3	4	1	1	0
1685	8	3	0	21	4	2	0	0	2	0	0	0	0	1	0	0	0	0	0	0	0	2	0	0	2	0	0	0	0	0	0	0	0	0	0	9	1	1	1	1	1	1	42	2	3	1	1	0	1
1686	9	4	0	21	4	2	1	0	2	1	0	0	2	2	0	0	1	0	0	2	2	2	1	2	2	1	0	1	0	2	16	4	3	6	3	10	2	2	2	2	2	1	46	3	3	4	1	0	0
1687	10	5	0	21	4	2	1	0	2	1	0	0	2	2	1	0	0	1	0	1	1	2	1	1	2	0	0	2	1	0	13	5	2	3	3	10	1	3	1	1	2	1	31	3	7	2	1	0	0
1688	8	3	0	21	4	2	1	0	1	1	2	0	1	1	2	0	1	1	1	2	1	2	1	1	2	1	0	2	1	1	20	4	3	7	6	8	3	2	2	3	3	1	33	2	4	4	1	0	0
1689	7	2	0	21	4	2	0	0	2	1	1	0	0	2	0	0	0	0	0	0	0	2	0	0	2	0	0	0	0	0	2	0	1	0	1	10	1	1	1	1	1	1	42	3	3	4	1	1	1
1690	8	2	0	21	4	2	0	1	1	0	0	0	0	1	0	0	0	0	0	2	2	2	0	0	2	0	0	2	2	0	9	5	0	2	2	8	1	3	1	1	1	1	26	1	3			1	1
1691	6	1	0	21	4	2	0	0	2	1	0	0	2	2	0	0	0	0	0	0	1	2	0	0	2	0	0	1	1	0	6	4	1	0	1	10	1	2	1	1	1	1	40	3	4	6	1	1	1
1692	10	4	0	21	4	2	1	0	2	0	0	1	0	2	1	0	0	0	0	1	1	2	0	0	2	1	0	1	0	1	8	1	1	5	1	10	1	1	1	1	1	1	47	3	2	2	1	0	0
1693	7	1	0	21	4	2	0	1	2	0	1	0	0	2	1	0	0	0	0	1	1	2	0	0	2	1	0	0	1	1	8	3	0	4	1	10	1	1	1	1	1	1	41	2	3	2	1	1	0
1694	6	1	0	21	4	2	0	0	0	2	0	1	2	2	2	1	1	1	0	1	1	2	0	0	1	0	0	2	1	1	16	5	4	4	3	7	2	3	1	1	2	1	36	2	6	2	1	0	0
1695	8	3	0	21	4	1	1	1	1	2	0	1	1	1	0	0	0	2	1	2	2	2	0	2	1	1	0	1	2	1	20	8	3	5	4	6	3	3	2	1	3	1	49	2	3	2	1	0	1
1696	9	3	0	21	4	1	2	2	1	2	2	2	1	1	1	0	0	2	0	2	2	2	2	1	0	2	0	2	2	2	29	9	6	9	5	5	3	3	1	3	3	2	39	2	4	1	1	1	0
1697	7	2	0	21	4	2	1	1	2	2	0	1	1	2	2	0	0	0	0	1	2	2	0	2	2	1	0	2	2	1	19	6	3	6	4	10	3	3	2	2	3	1	38	1	5	2	1	1	0
1698	6	1	0	21	4	2	1	0	2	0	0	0	0	2	0	0	0	0	0	1	1	2	0	0	2	0	0	0	0	0	3	1	0	2	0	10	1	1	1	1	1	1	38	3	4	4	1	0	1
1699	9	3	0	23	4	2	0	0	2	0	0	0	2	2	0	0	0	0	0	0	2	2	0	0	2	0	0	0	0	0	4	4	0	0	0	10	1	2	1	1	1	1	35	2	3	2	1	0	1
1701	9	4	0	21	4	2	0	0	2	0	0	0	1	2	1	0	0	0	0	0	1	2	0	1	2	1	0	0	1	0	6	3	0	2	1	10	1	1	1	1	1	1	36	2	3	3	1	1	0
1702	8	3	0	23	4	2	1	0	2	0	0	0	0	2	1	0	0	0	0	1	1	2	0	1	1	1	0	0	0	1	7	1	0	5	1	9	1	1	1	1	1	1	32	2	2	1	1	0	0
1703	9	4	0	23	4	1	0	0	1	1	0	0	0	1	0	0	0	0	1	0	0	1	0	0	1	1	0	1	0	0	4	0	1	1	2	5	1	1	1	1	1	2	38	3	3	2	1	0	1
1704	9	4	0	21	4	2	0	2	1	1	0	1	1	2	0	0	0	1	0	1	1	2	1	0	1	0	0	1	1	1	12	6	3	2	1	8	1	3	2	1	1	1	40	3	4	1	1	1	0
1705	8	3	0	21	4	2	0	1	2	0	0	0	0	2	0	0	0	0	0	0	0	2	0	0	2	0	1	1	0	0	3	1	1	0	1	10	1	1	1	1	1	1	37	2	3	4	1	1	0
1706	10	5	0	21	4	2	1	0	1	1	1	0	1	2	2	2	0	0	0	2	2	2	0	0	2	0	0	2	2	1	17	5	1	6	5	9	3	3	1	2	3	1	36	1	3	3	1	1	0
1707	6	1	0	23	4	2	2	0	2	2	0	1	1	2	0	1	0	0	0	2	2	2	0	2	2	1	0	2	0	1	17	3	3	6	5	10	3	1	2	2	3	1	22	1	4	1	1	0	0
1708	9	4	0	21	4	2	1	1	2	1	0	2	2	2	2	0	2	0	0	2	1	2	1	1	2	1	0	0	0	1	18	4	6	7	1	10	3	2	1	3	1	1	43	2	4	2	1	0	0
1709	6	1	0	21	4	2	1	0	2	1	0	0	0	2	0	0	0	0	0	1	0	2	0	1	0	1	0	0	0	0	5	0	1	3	1	8	1	1	1	1	1	1	28	2	6	1	1	0	0
1710	7	1	0	21	4	2	1	0	2	0	0	0	0	2	0	0	0	0	0	1	1	2	0	0	2	0	0	1	1	0	5	2	0	2	1	10	1	1	1	1	1	1	36	2	3	3	1	0	0
1711	8	3	0	23	4	2	0	1	2	0	1	0	2	2	0	0	0	0	0	0	0	2	0	0	2	0	0	2	0	0	6	3	0	0	3	10	1	1	1	1	2	1		1	5	2	1	1	1
1712	8	3	0	21	4	1	2	0	1	2	0	1	0	2	2	0	0	0	0	2	1	2	1	1	2	2	0	0	0	2	16	1	4	10	1	8	2	1	1	3	1	1	36	2	4	3	1	0	0
1713	9	5	0	21	4	2	0	0	2	0	0	0	1	2	0	0	0	0	0	1	0	2	0	0	2	1	0	0	0	1	4	1	0	3	0	10	1	1	1	1	1	1	46	2	2	2	1	1	1
1714	9	4	0	21	4	2	2	2	2	1	0	1	0	2	0	0	0	0	0	2	2	2	0	0	0	2	0	1	0	2	15	4	2	8	1	8	2	2	1	3	1	1	49	1	3	2	1	0	1
1715	9	4	0	21	4	2	1	0	1	0	1	0	0	2	1	0	0	1	0	1	1	2	1	0	2	1	0	1	1	0	10	3	1	4	2	9	1	1	1	1	1	1	34	1	3	2	1	1	0
1716	7	2	0	21	4	2	1	0	2	1	0	1	0	2	1	0	0	0	0	1	1	2	0	0	1	1	0	0	0	1	8	1	2	5	0	9	1	1	1	1	1	1	35	2	3	1	1	1	0
1717	6	1	0	21	4	2	2	1	2	1	1	0	1	2	1	0	0	1	0	1	2	2	0	0	1	1	0	0	0	1	13	5	1	6	1	9	1	3	1	2	1	1		2	4	1	1	0	0
1718	10	5	0	23	4	1	0	0	1	0	0	1	0	1	0	1	0	0	1	1	1	1	0	0	0	2	0	0	0	2	9	1	1	5	2	4	1	1	1	1	1	3	40	2		1	1	1	1
1719	8	3	0	23	4	1	1	0	1	0	0	1	0	1	0	1	0	0	1	0	1	1	0	0	1	1	0	0	0	1	7	1	1	3	2	5	1	1	1	1	1	2	40	2	4	1	1	1	0
1720	6	1	0	21	4	2	0	0	2	1	0	0	0	2	0	0	0	0	0	0	0	2	0	0	2	0	0	0	0	1	2	0	1	1	0	10	1	1	1	1	1	1	41	2	5	3	1	1	0
1722	6	1	0	23	4	2	2	0	2	0	0	1	1	2	2	0	0	1	0	2	1	2	1	2	2	1	1	1	1	1	18	4	3	8	3	10	3	2	2	3	2	1	24	2	4	3	1	0	0
1723	7	2	0	23	4	2	2	1	2	0	2	1	0	2	1	0	1	0	0	0	0	2	0	0	2	1	0	1	0	0	10	1	2	4	3	10	1	1	1	1	2	1	35	2	4	1	1	1	0
1724	9	4	0	23	4	1	1	1	1	2	0	1	2	1	2	0	1	2	1	2	2	1	1	0	1	2	0	1	0	0	21	7	5	7	2	5	3	3	1	3	1	2	32	2	4	1	1	1	0
1725	9	3	0	23	4	2	0	2	1	1	0	2	2	0	1	0	1	1	0	1	1	2	0	0	1	1	0	0	0	1	14	6	4	4	0	6	2	3	1	1	1	1	31	2	5	2	1	0	0
1726	8	4	0	23	4	2	0	2	2	0	1	0	2	2	2	0	1	2	0	1	2	2	0	2	2	0	0	2	2	0	19	10	1	3	5	10	3	3	1	1	3	1	25	2	2	1	1	0	0
1727	6	1	0	21	4	2	1	1	2	0	0	0	2	2	0	0	0	0	0	0	0	2	0	0	2	0	0	0	0	0	4	3	0	1	0	10	1	1	1	1	1	1	48	2	4	3	1	1	0
1728	10	5	0	23	4	1	1	0	1	1	0	1	0	1	1	1	0	0	1	1	0	1	1	0	1	1	0	0	1	2	12	1	3	6	2	5	1	1	2	2	1	2	27	2	5	3	1	0	0
1729	7	1	0	21	4	1	0	0	1	0	0	1	0	1	1	1	0	0	0	1	1	1	0	0	1	2	0	0	0	1	8	1	1	5	1	5	1	1	1	1	1	2	38	3	4	3	1	0	0
1730	10	5	1	11	2	2	0	1	2	1	1	0	0	2	0	0	0	0	0	1	0	2	0	0	2	1	0	2	1	0	8	2	1	2	3	10	1	1	1	1	2	1	43	3	3	4	1	0	0
1731	6	1	0	23	4	1	2	0	1	2	0	2	1	1	2	0	1	0	0	1	2	1	2	2	1	2	0	2	2	1	24	5	7	8	4	5	3	3	1	3	3	2	47	1	4	2	1	0	1
1732	11	5	0	23	4	2	1	1	2	1	0	0	2	2	2	0	0	0	0	2	2	2	0	0	2	1	0	0	0	1	13	5	1	7	0	10	1	3	1	3	1	1	48	2	3	2	1	1	0
1733	10	5	0	23	4	2	0	0	1	1	2	0	0	1	0	0	0	0	0	0	0	1	0	0	2	0	0	0	0	0	3	0	1	0	2	7	1	1	1	1	1	1	35	3	3	5	1	0	1
1734	9	4	0	23	4	2	1	0	2	0	0	2	0	2	1	0	0	0	0	1	1	2	0	0	1	1	0	1	0	1	9	1	2	5	1	9	1	1	1	1	1	1	32	3	3	5	1	0	1
1735	10	5	0	23	4	2	1	2	2	1	0	0	0	1	1	0	0	0	1	1	2	2	1	0	0	2	0	0	0	1	13	4	2	6	1	7	1	2	1	2	1	1	60	2	3	3	1	1	0
1736	7	2	0	23	4	2	0	0	2	0	0	0	1	2	2	0	0	0	0	1	0	2	1	1	2	1	0	1	0	0	8	1	1	4	2	10	1	1	1	1	1	1	49	1	4	2	1	1	0
1737	8	3	0	23	4	2	0	1	0	2	0	0	0	1	0	0	0	0	0	0	2	2	0	0	2	0	0	0	0	0	5	3	2	0	0	7	1	1	1	1	1	1	35	2	5	2	1	1	0
1739	6	1	0	23	4	2	0	1	2	0	0	0	0	2	0	0	0	0	0	0	0	2	0	0	2	0	0	0	0	0	1	1	0	0	0	10	1	1	1	1	1	1	38	3	4	5	1	1	0
1740	6	1	0	23	4	2	2	0	0	2	1	1	0	1	2	0	2	0	1	2	1	1	1	1	0	2	0	1	2	2	23	3	6	10	4	4	3	1	1	3	3	3	60	2	3	3	1	0	0
1741	9	4	1	14	2	2	0	0	1	0	0	0	0	1	0	1	0	0	0	1	1	2	1	0	1	0	0	1	0	0	5	1	1	1	2	7	1	1	1	1	1	1		3	4	6	1	0	0
1742	6	1	0	23	4	2	0	0	2	0	2	0	1	2	0	0	0	0	0	0	1	2	0	0	2	0	0	0	0	0	4	2	0	0	2	10	1	1	1	1	1	1	26	2	4	3	1	0	0
1743	6	1	0	23	4	2	1	0	2	0	0	0	0	2	1	0	0	0	0	1	1	2	0	0	2	0	0	1	0	1	6	1	0	4	1	10	1	1	1	1	1	1	30	2	3	3	1	0	0
1744	9	4	0	23	4	2	1	0	2	0	0	0	0	1	2	0	0	0	0	2	1	2	1	0	1	1	0	1	1	1	11	2	1	7	1	8	1	1	1	3	1	1		2	4	2	1	1	1
1745	6	1	0	23	4	2	1	0	2	0	0	0	1	1	0	0	1	0	0	1	0	2	0	1	2	1	0	0	0	0	6	1	1	3	1	9	1	1	1	1	1	1	32	3	3	5	1	0	0
1746	9	3	0	23	4	1	0	0	1	0	0	1	0	1	0	1	0	0	1	1	0	1	0	0	0	1	0	0	0	1	6	0	1	3	2	4	1	1	1	1	1	3			3	1	0	0	1
1747	8	3	0	23	4	1	0	0	1	0	1	1	0	1	1	1	0	0	1	1	1	1	0	1	1	1	0	1	0	1	11	1	1	4	5	5	1	1	1	1	3	2	35	2	4	2	1	1	0
1748	6	1	0	23	4	2	2	0	2	0	0	0	2	2	0	0	0	0	0	0	0	2	0	0	2	0	0	1	0	0	5	2	0	2	1	10	1	1	1	1	1	1	38		4	2	1	0	0
1749	10	5	0	23	4	2	0	1	2	0	0	0	2	2	0	0	0	0	0	0	0	2	0	0	2	0	0	0	0	0	3	3	0	0	0	10	1	1	1	1	1	1	34	1	4	1	1	0	1
1750	6	1	0	23	4	2	0	1	2	0	0	0	0	2	2	0	2	2	0	2	2	2	0	2	2	2	0	0	2	0	17	7	2	6	2	10	3	3	1	2	1	1	34	1	4	1	1	0	0
1751	7	2	0	23	4	2	1	2	0	0	0	1	1	2	0	0	0	0	0	0	2	2	0	0	2	0	0	0	0	0	7	5	1	1	0	8	1	3	1	1	1	1	36	2	4	2	1	1	0
1752	7	2	0	23	4	2	2	0	1	2	0	1	1	2	1	0	0	0	0	2	2	2	0	0	2	0	0	2	2	2	17	5	3	7	2	9	3	3	2	3	1	1	38	1	5	2	1	0	0
1753	9	3	0	23	4	2	0	2	2	0	0	1	0	2	0	0	0	0	0	0	0	2	0	0	1	2	0	0	1	0	6	3	1	2	0	9	1	1	1	1	1	1	26	2	4	2	1	1	0
1754	6	1	0	23	4	2	1	0	2	1	0	0	1	1	1	0	0	0	0	2	2	2	1	0	2	1	0	1	0	1	12	3	2	6	1	9	1	1	1	2	1	1	28	2	4	3	1	1	0
1755	7	2	0	23	4	2	0	1	2	0	0	0	0	2	2	0	0	0	0	2	2	2	0	1	2	0	0	0	0	1	9	3	0	5	1	10	1	1	1	1	1	1	39	1	3	4	1	0	0
1756	8	3	0	23	4	2	0	0	2	0	0	0	0	2	0	0	0	0	0	0	0	2	0	0	2	0	0	0	2	0	2	2	0	0	0	10	1	1	1	1	1	1	37	1	5	4	1	1	0
1757	6	1	0	23	4	2	0	0	2	0	0	0	0	2	0	0	0	0	0	1	1	2	0	1	2	1	0	0	0	0	4	1	0	2	1	10	1	1	1	1	1	1	23	2	3	3	1	1	1
1758	10	5	0	23	4	2	0	0	2	0	0	0	0	2	0	0	0	0	0	2	0	2	1	0	2	0	0	0	0	0	3	0	1	2	0	10	1	1	1	1	1	1	29	2	5	4	1	1	0
1759	11	5	0	23	4	2	1	2	1	0	0	1	0	2	2	0	0	1	0	2	1	2	0	1	1	1	0	2	0	1	15	4	1	7	3	8	2	2	1	3	2	1	42	1	2	1	1	0	0
1760	8	3	0	23	4	2	0	0	1	1	0	2	0	1	1	0	0	0	0	1	2	2	1	1	1	1	0	1	0	1	12	2	4	4	2	7	1	1	1	1	1	1	49	3	4	2	1	0	1
1761	9	4	0	23	4	2	0	0	2	0	0	0	0	2	0	0	0	0	0	0	1	2	0	0	1	0	0	1	1	0	3	2	0	0	1	9	1	1	1	1	1	1	46	3	4	4	1	1	1
1762	8	3	0	23	4	2	0	0	2	0	0	0	0	2	0	0	0	0	0	0	0	2	0	0	2	0	0	2	0	0	2	0	0	0	2	10	1	1	1	1	1	1	47	2		3	1	0	0
1763	6	1	0	23	4	2	1	2	2	2	0	0	2	2	1	0	2	0	0	2	2	2	1	2	2	0	0	1	2	0	20	8	5	4	3	10	3	3	1	1	2	1	40	2	4	1	1	1	0
1764	9	3	0	23	4	2	0	1	2	0	0	0	0	1	0	0	0	0	0	0	2	2	0	0	2	0	0	1	0	0	4	3	0	0	1	9	1	1	1	1	1	1	41	3	4	4	0	1	0
1765	9	4	0	23	4	2	0	1	2	1	0	0	2	2	1	1	1	1	0	1	2	2	0	2	2	0	0	2	1	0	16	7	2	2	5	10	2	3	1	1	3	1	38	1	3	1	1	1	1
1766	9	4	0	23	4	1	0	1	1	1	0	1	1	1	0	1	1	1	1	1	1	1	1	1	1	1	0	1	1	1	16	5	4	3	4	5	2	3	1	1	3	2	35	1	5	2	1	1	0
1767	8	3	0	23	4	2	1	2	2	0	0	1	0	1	1	0	0	0	0	1	1	2	1	2	1	2	0	0	0	1	13	3	2	6	2	8	1	1	1	2	1	1	39	2	3	2	1	0	1
1770	10	5	0	23	4	2	1	0	2	0	2	0	2	2	2	0	0	1	0	1	1	2	0	0	2	1	0	0	0	1	12	4	0	6	2	10	1	2	1	2	1	1	28	1	3	3	1	0	0
1771	9	4	0	23	4	2	1	1	2	0	2	0	1	2	1	0	0	0	1	2	2	2	0	1	2	1	0	1	2	1	17	6	0	6	5	10	3	3	1	2	3	1	36	2	4	3	1	1	1
1772	8	3	0	23	4	2	0	2	1	0	0	0	1	1	1	0	0	1	0	0	2	2	0	1	2	0	0	1	1	0	10	7	0	1	2	8	1	3	1	1	1	1	33	2	3	1	1	0	0
1773	8	3	0	23	4	2	0	0	2	1	0	0	0	2	1	0	0	0	0	0	0	2	0	0	2	0	0	0	0	0	2	0	1	1	0	10	1	1	1	1	1	1	39	2	3	2	0	1	0
1774	6	1	0	23	4	2	1	0	2	0	0	1	1	2	0	0	1	0	0	0	0	2	1	1	2	1	0	1	1	0	9	2	3	2	2	10	1	1	2	1	1	1	30	2	4	2	1	0	1
1775	6	1	0	23	4	2	0	0	2	0	0	0	0	2	0	0	0	0	0	1	1	2	0	0	2	0	0	2	0	1	5	1	0	2	2	10	1	1	1	1	1	1	30	2	3	5	1	0	0
1776	7	2	0	23	4	2	1	0	2	2	0	0	0	2	2	0	0	0	0	1	2	2	1	0	2	2	0	0	0	2	13	2	3	8	0	10	1	1	2	3	1	1	37	3	5	2	1	1	1
1777	6	1	0	23	4	2	0	0	2	0	1	0	0	1	0	0	0	0	0	0	1	2	0	0	1	1	0	1	0	0	4	1	0	1	2	8	1	1	1	1	1	1	38	2	4	4	1	0	0
1778	6	1	0	23	4	2	2	0	2	0	0	1	0	2	2	0	0	0	0	2	0	2	0	1	2	2	0	1	0	2	13	0	1	10	2	10	1	1	1	3	1	1	33	1	4	1	1	1	0
1779	7	1	0	23	4	2	0	2	2	0	0	0	0	2	1	0	0	1	0	2	1	2	0	0	2	1	0	0	1	0	9	5	0	4	0	10	1	3	1	1	1	1	39	2	4	4	0	1	0
1780	9	3	0	23	4	2	0	0	2	0	0	0	0	2	0	0	0	0	0	0	1	2	0	0	2	0	0	1	0	0	2	1	0	0	1	10	1	1	1	1	1	1	37	3	5	5	1	1	0
1781	6	1	1	23	4	2	1	1	1	0	0	0	0	2	1	1	1	0	1	2	2	2	2	0	0	0	2	0	2	2	18	5	5	6	2	7	3	3	1	2	1	1	40	3	4	8	1	1	0
1782	8	2	0	23	4	1	0	0	1	1	0	1	0	1	0	1	0	0	1	0	0	1	1	0	1	1	0	0	0	1	7	0	3	2	2	5	1	1	2	1	1	2	40	2	2	1	1	1	0
1783	9	4	0	23	4	2	0	0	2	0	0	0	2	2	0	0	0	0	0	0	0	2	0	0	2	0	0	0	0	0	2	2	0	0	0	10	1	1	1	1	1	1	59	1	5		0	1	0
1784	8	2	0	23	4	2	0	0	2	0	0	0	0	2	1	0	0	0	0	0	0	2	0	0	2	0	0	0	0	0	1	0	0	1	0	10	1	1	1	1	1	1	35	3	3	5	1	1	1
1785	8	3	0	23	4	2	1	2	2	1	0	0	0	2	0	0	0	0	1	2	1	2	1	0	2	1	0	1	2	1	14	5	2	5	2	10	2	3	1	1	1	1	28	2	4	1	1	0	0
1787	7	1	0	23	4	2	1	0	1	0	0	0	1	2	0	0	0	0	0	1	0	2	0	0	2	1	0	0	0	1	5	1	0	4	0	9	1	1	1	1	1	1	28	2	3	2	1	0	0
1788	8	3	0	21	4	2	0	0	2	0	0	0	2	2	0	0	0	0	0	1	1	2	0	0	2	1	0	1	1	0	7	4	0	2	1	10	1	2	1	1	1	1	45	2	2	3	0	0	1
1789	10	5	1	13	2	1	2	0	1	1	1	1	0	2	1	0	1	2	0	1	2	1	0	1	1	1	2	0	0	1	17	4	5	6	2	6	3	2	1	2	1	1	47	3	5	5	1	1	0
1790	7	2	1	13	2	2	0	1	1	2	0	1	0	2	0	0	0	1	0	1	0	2	0	0	1	2	0	0	1	1	10	3	3	4	0	8	1	1	2	1	1	1	31	3	3	5	1	1	1
1791	9	4	1	23	4	2	0	0	1	0	0	0	0	0	0	0	0	0	0	0	0	2	0	0	1	0	0	0	0	0	0	0	0	0	0	6	1	1	1	1	1	1	47	3	3	10	1	0	0
1792	6	1	1	7	2	2	0	0	1	0	0	0	1	2	0	1	0	0	0	1	2	2	0	0	2	2	0	0	1	0	8	4	0	3	1	9	1	2	1	1	1	1	38	3	4	6	1	0	0
1793	7	1	0	21	4	2	0	0	2	0	0	1	0	2	0	0	0	0	0	0	1	2	0	0	2	0	0	0	0	0	2	1	1	0	0	10	1	1	1	1	1	1	40	2	4	4	1	1	1
1794	9	4	0	20	4	2	1	0	2	0	0	1	0	2	1	0	0	0	1	1	1	2	1	0	2	1	0	0	2	1	11	3	2	5	1	10	1	1	1	1	1	1	42	1	5	3	1	1	0
1795	9	4	0	21	4	2	0	1	1	1	1	0	2	2	0	0	0	1	0	0	1	2	0	2	2	1	0	1	1	0	12	6	1	1	4	9	1	3	1	1	3	1	40	2	3	3	1	0	1
1796	9	4	0	21	4	1	1	1	1	1	0	1	1	1	1	1	0	1	1	1	1	1	0	0	1	2	0	0	1	1	15	5	2	6	2	5	2	3	1	2	1	2	45	1	2	1	1	0	0
1797	9	4	1	25	5	2	2	2	2	0	1	2	1	2	1	0	0	0	0	2	2	2	0	0	2	1	0	0	0	2	16	5	2	8	1	10	2	3	1	3	1	1	49	3	4	10	1	1	1
1798	9	4	0	21	4	2	0	0	1	0	1	2	1	1	0	0	0	0	0	2	2	2	0	1	1	1	0	0	0	1	11	3	2	4	2	7	1	1	1	1	1	1	42	3	4	6	1	1	1
1799	7	2	1	12	2	2	1	0	1	0	0	1	0	2	1	0	1	0	0	1	0	2	1	0	2	1	0	0	1	2	10	1	3	6	0	9	1	1	2	2	1	1	39	3	5	10	1	0	0
1801	6	1	1	15	2	2	0	0	2	0	0	0	0	2	0	0	0	0	0	0	0	2	0	0	2	1	0	0	0	0	1	0	0	1	0	10	1	1	1	1	1	1	46	3	4	11	1	0	1
1802	9	4	1	6	1	1	1	2	2	2	0	1	2	0	1	0	0	0	0	2	0	0	0	1	1	2	0	0	0	2	16	4	3	8	1	4	2	2	2	3	1	3	39	3	4	8	1	0	1
1803	10	5	0	21	4	2	0	0	2	0	0	0	0	1	0	0	0	0	0	0	0	2	0	0	1	0	0	0	0	0	0	0	0	0	0	8	1	1	1	1	1	1	45	2	6	6	1	0	0
1805	6	1	0	21	4	2	0	0	2	0	0	0	0	1	0	0	0	0	0	0	1	2	1	0	2	1	0	1	0	0	4	1	1	1	1	9	1	1	1	1	1	1	44	3	4	5	1	1	0
1807	8	3	0	21	4	2	1	1	2	0	1	1	1	2	1	0	0	1	0	1	1	2	0	1	2	0	0	1	2	0	13	6	1	3	3	10	1	3	1	1	2	1	40	3	5	6	0	1	1
1808	7	2	1	26	5	2	1	0	1	1	0	1	0	2	2	0	0	0	0	1	1	2	0	0	1	0	0	0	0	0	7	1	2	4	0	8	1	1	1	1	1	1	44	3	4	8	0	1	1
1809	7	2	0	21	4	2	0	0	2	0	0	0	0	2	0	0	0	0	0	0	1	2	0	0	2	0	0	0	0	0	1	1	0	0	0	10	1	1	1	1	1	1	41	2	4	5	1	1	0
1810	8	3	1	23	4	2	0	1	2	0	1	1	0	1	1	0	0	0	0	1	2	2	0	0	1	0	0	0	1	0	8	4	1	2	1	8	1	2	1	1	1	1		3	4	7	1	0	1
1811	9	3	0	23	4	2	1	1	2	1	0	0	0	2	0	0	1	0	1	1	0	2	1	1	2	1	0	1	0	1	11	1	3	4	3	10	1	1	2	1	2	1	37	2		1	1	1	0
1814	10	5	0	23	4	2	0	1	2	0	0	0	2	2	1	0	0	2	0	0	2	2	0	1	1	0	0	2	2	0	13	9	0	1	3	9	1	3	1	1	2	1	51	3	4	3	1	1	0
1816	10	5	1	9	2	2	0	0	2	0	0	0	0	2	0	0	0	0	0	1	0	2	0	0	2	1	0	0	0	0	2	0	0	2	0	10	1	1	1	1	1	1	47	3	3	7	1	0	1
1817	6	1	0	23	4	2	0	0	2	0	0	0	2	2	0	0	0	0	0	0	0	2	0	1	2	1	0	1	1	0	6	3	0	1	2	10	1	1	1	1	1	1	36	2	5	2	1	0	1
1822	7	2	1	23	4	2	0	0	2	0	0	1	0	2	0	0	0	0	0	0	0	2	0	1	2	0	0	0	0	0	2	0	1	0	1	10	1	1	1	1	1	1	37	3	4	5	1	0	0
1825	10	5	0	23	4	2	0	1	2	0	0	0	0	2	0	0	0	0	0	0	1	2	0	0	2	0	0	0	1	0	3	3	0	0	0	10	1	1	1	1	1	1	36	3	6	2	1	0	1
1828	11	5	0	21	4	2	2	0	1	0	2	0	0	2	0	0	0	0	0	1	2	2	2	0	1	0	0	0	1	0	10	3	2	3	2	8	1	1	1	1	1	1	49	1	2	1	1	1	0
1829	8	3	1	23	4	2	1	2	2	1	0	0	1	1	0	0	0	0	0	0	0	2	0	1	2	1	0	0	1	1	9	4	1	3	1	9	1	2	1	1	1	1		3	4	4	1	1	0
1830	10	5	1	13	2	2	0	0	2	1	0	0	1	2	1	1	0	0	0	1	1	2	0	0	2	0	0	0	1	0	7	3	1	2	1	10	1	1	1	1	1	1	41	3	4	7	1	1	0
1831	9	3	1	13	2	2	0	0	1	1	0	1	0	1	1	0	0	0	0	0	1	2	0	0	1	2	0	0	1	1	8	2	2	4	0	7	1	1	1	1	1	1	45	3	3	6	1	0	1
1832	6	1	0	8	2	2	0	2	2	0	0	0	0	2	0	0	0	0	0	2	0	2	0	0	2	0	0	0	0	0	4	2	0	2	0	10	1	1	1	1	1	1	28	1	4	1	1	0	0
1833	6	1	0	8	2	2	2	0	0	0	2	0	0	2	1	2	0	0	1	1	2	0	0	1	0	2	0	2	1	1	18	3	0	7	8	4	3	1	1	3	3	3	31	2	3	1	1	0	0
1834	8	3	0	8	2	2	0	1	2	0	1	0	0	2	0	0	0	0	0	0	0	2	0	0	2	0	0	0	0	0	2	1	0	0	1	10	1	1	1	1	1	1	26	1	4	3	1	1	1
1835	10	4	0	23	4	1	2	2	0	2	0	2	1	1	2	0	1	0	1	2	2	1	2	2	1	2	0	1	0	2	26	5	7	10	4	4	3	3	1	3	3	3	42	1	5	2	1	0	0
1838	7	2	0	21	4	2	1	0	2	1	0	0	0	2	1	0	0	0	0	1	0	2	0	0	1	1	0	0	0	0	5	0	1	4	0	9	1	1	1	1	1	1	42	3	4	6	1	1	0
1839	9	3	0	21	4	2	0	2	1	1	1	0	1	1	0	0	0	1	0	1	2	1	1	0	0	1	0	2	2	1	16	8	2	3	3	5	2	3	1	1	2	2	42	3	4	6	1	1	0
1840	8	2	0	23	4	2	0	1	2	0	0	0	0	1	0	0	0	0	0	1	1	2	0	0	2	1	0	1	1	1	7	3	0	3	1	9	1	1	1	1	1	1	39	2	3	2	1	1	1
1841	7	2	0	8	2	2	0	0	2	0	0	0	0	2	1	0	1	1	0	0	0	2	0	0	2	1	0	1	0	0	5	1	1	2	1	10	1	1	1	1	1	1	38	3	4	3	1	0	1
1842	6	1	0	23	4	2	0	0	1	1	2	1	2	2	2	0	1	0	0	2	2	2	0	2	2	0	0	1	2	2	20	6	3	6	5	9	3	3	2	2	3	1	25	2	6	3	1	0	0
1844	7	1	0	23	4	2	0	2	2	0	0	0	0	2	0	0	2	0	0	0	0	2	0	0	2	1	0	0	0	2	7	2	2	3	0	10	1	1	1	1	1	1	46	2	5	1	1	0	0
1845	10	5	0	23	4	1	0	1	0	0	0	2	0	0	0	1	0	0	1	1	1	1	0	1	1	1	0	1	1	2	13	3	2	4	4	3	1	1	1	1	3	3	48	1	4	1	1	0	0
1846	10	5	0	23	4	2	0	0	2	0	0	0	1	2	0	0	0	0	0	2	1	2	0	0	2	1	0	1	1	1	8	3	0	4	1	10	1	1	1	1	1	1	36	2	5	2	1	1	0
1847	6	1	0	23	4	1	0	0	2	0	0	0	1	1	0	0	0	0	0	2	0	2	0	0	2	1	0	0	1	0	5	2	0	3	0	8	1	1	1	1	1	1	36	2	5	2	1	0	0
1849	10	5	0	23	4	2	0	0	1	0	0	2	0	2	0	0	0	0	0	1	0	2	2	2	2	1	0	0	0	0	8	0	4	2	2	9	1	1	1	1	1	1	41	1	3	1	1	0	1
1850	6	1	0	23	4	2	1	0	1	2	1	0	2	2	0	2	1	0	0	1	1	2	1	0	1	2	0	0	1	1	16	4	4	5	3	8	2	2	1	1	2	1	31	1	3	2	1	0	0
1851	7	2	0	23	4	2	1	0	2	1	0	0	1	2	2	0	1	0	0	1	2	2	1	0	2	1	0	1	1	0	13	4	3	5	1	10	1	2	2	1	1	1	25	2	4		1	0	0
1852	10	5	0	23	4	2	0	0	2	0	2	0	1	2	0	1	0	1	0	1	1	2	1	0	2	0	0	1	0	0	9	3	1	1	4	10	1	1	1	1	3	1	38	2	3	3	1	1	0
1853	10	5	0	23	4	1	0	1	1	1	0	1	1	1	1	1	0	0	1	1	1	1	0	0	0	1	0	0	1	1	12	4	2	4	2	4	1	2	1	1	1	3	33	2	4	1	1	0	0
1854	10	5	0	23	4	2	0	1	1	1	0	1	1	1	0	1	0	1	0	1	2	1	1	0	0	1	0	0	1	0	12	6	3	2	1	5	1	3	2	1	1	2	43	2	4	1	1	0	0
1855	8	3	0	23	4	2	0	1	2	0	0	1	0	2	0	0	0	0	0	1	0	2	1	1	1	2	0	1	1	1	10	2	2	4	2	9	1	1	1	1	1	1	33	1	5	1	1	1	0
1856	8	2	0	23	4	1	2	1	1	2	1	1	2	1	2	0	0	1	0	2	2	1	1	1	1	2	0	1	2	2	25	8	4	10	3	5	3	3	1	3	2	2	28	2	5	2	1	0	1
1857	6	4	0	23	4	2	0	0	2	1	0	1	1	1	1	0	0	0	0	1	1	2	0	0	1	1	0	1	1	1	10	3	2	4	1	8	1	1	1	1	1	1	45	3	4	2	1	1	0
1859	8	3	0	23	4	2	0	1	2	0	0	0	0	2	0	0	0	2	0	0	2	2	0	0	2	0	0	0	0	0	5	5	0	0	0	10	1	3	1	1	1	1	38	1	5	4	1	0	0
1860	8	3	0	23	4	2	0	0	2	0	0	1	0	2	1	0	0	0	0	1	0	2	0	1	2	2	0	0	0	1	7	0	1	5	1	10	1	1	1	1	1	1	20	2	5	4	1	0	0
1861	8	3	0	23	4	2	2	2	2	2	1	1	0	0	2	1	1	2	1	2	2	2	2	2	0	2	0	2	2	2	31	8	6	10	7	6	3	3	1	3	3	1	40	2	4	1	1	0	0
1862	8	3	0	23	4	2	0	1	2	1	0	0	0	2	1	0	0	0	0	1	1	2	1	0	2	1	0	0	0	0	7	2	2	3	0	10	1	1	1	1	1	1	34	2	8	1	1	1	0
1863	10	5	0	23	4	2	0	2	0	2	2	0	2	0	2	2	0	2	0	2	2	0	0	2	0	0	0	2	2	2	26	10	2	6	8	2	3	3	1	2	3	3	37	2	4	1	1	0	0
1864	8	3	0	23	4	2	1	0	1	1	0	0	0	0	1	0	1	1	0	1	2	2	1	1	2	1	0	1	0	1	13	3	3	5	2	7	1	1	2	1	1	1	29	2	5	1	1	0	0
1865	8	3	0	23	4	2	0	1	2	0	0	1	0	1	0	0	0	0	0	1	1	2	1	0	2	1	0	0	0	1	7	2	2	3	0	9	1	1	1	1	1	1	31	2	5	3	0	0	0
1866	9	4	0	23	4	1	0	0	2	1	0	0	0	2	0	0	0	0	0	1	1	2	0	0	1	0	0	0	0	0	3	1	1	1	0	8	1	1	1	1	1	1	38	2	4	1	1	0	0
1867	7	1	0	23	4	0	1	0	1	0	0	1	0	0	1	1	0	0	1	1	1	1	0	0	0	1	0	1	0	1	10	1	1	5	3	2	1	1	1	1	2	3	33	1	3	1	1	1	0
1868	8	2	0	23	4	2	0	0	2	0	0	0	0	2	0	0	0	0	0	0	0	2	0	0	2	1	0	1	0	0	2	0	0	1	1	10	1	1	1	1	1	1		2	5	1	0	1	0
1869	11	5	0	23	4	2	0	0	2	0	0	0	2	2	0	0	0	0	0	0	2	2	0	0	2	0	0	0	2	0	6	6	0	0	0	10	1	3	1	1	1	1	42	1	4	2	0	0	0
1870	7	2	0	23	4	2	2	1	1	2	0	1	1	1	2	0	1	1	0	2	1	2	1	1	1	1	0	1	2	1	21	6	5	8	2	7	3	3	1	3	1	1	34	2	5	1	1	0	0
1871	8	3	0	23	4	2	1	2	2	0	0	0	1	2	1	0	0	0	0	1	1	2	0	1	2	0	0	1	1	0	10	5	0	3	2	10	1	3	1	1	1	1	40	1	4	2	1	1	0
1872	10	4	0	23	4	2	0	0	2	0	1	0	1	1	0	0	0	0	0	1	1	2	0	0	2	1	0	0	0	1	6	2	0	3	1	9	1	1	1	1	1	1	30	1	6	1	1	1	1
1873	9	4	0	23	4	1	1	1	1	1	0	1	1	1	1	0	0	1	0	1	1	1	1	1	1	1	0	1	1	1	15	5	3	5	2	5	2	3	2	1	1	2	28	2	4	3	1	1	0
1874	11	5	0	23	4	2	0	1	2	0	0	1	0	2	0	0	0	0	0	0	1	2	0	1	2	1	0	1	1	0	7	3	1	1	2	10	1	1	1	1	1	1	37	2	4	1	1	1	1
1875	11	5	0	23	4	2	0	2	2	0	0	0	2	1	0	1	0	0	0	1	1	1	1	1	2	0	1	2	1	1	14	6	2	2	4	8	2	3	1	1	3	1	37	3	3	2	1	0	1
1876	10	5	0	23	4	2	2	1	2	0	1	0	0	2	0	1	1	0	2	2	2	2	0	2	2	2	0	1	0	2	19	3	1	8	7	10	3	1	1	3	3	1	24	1	5	3	1	0	1
1877	7	1	0	23	4	2	2	1	2	0	1	1	0	1	1	1	0	1	0	2	1	2	1	1	2	1	0	1	1	1	17	4	2	7	4	9	3	2	1	3	3	1	39	2	5	2	1	1	0
1878	8	2	0	23	4	2	0	0	2	0	0	2	1	2	0	0	0	0	0	1	1	2	0	0	1	1	0	2	0	1	9	2	2	3	2	9	1	1	1	1	1	1	39	1	4	2	1	0	0
1879	8	3	0	23	4	2	0	0	0	1	0	1	0	1	1	0	0	1	0	2	1	1	0	1	1	0	0	0	2	0	10	4	2	3	1	5	1	2	1	1	1	2	29	2	4	2	1	0	0
1880	8	3	0	23	4	1	1	2	1	2	0	1	0	0	0	0	0	0	0	0	2	1	0	0	1	1	0	0	2	1	12	6	3	3	0	4	1	3	2	1	1	3	37	1	6	1	1	0	0
1881	8	2	0	23	4	2	0	0	2	0	0	0	1	1	1	0	0	0	0	1	1	2	1	0	2	1	0	0	1	0	7	3	1	3	0	9	1	1	1	1	1	1	38	2	3	5	1	0	0
1882	6	1	0	23	4	2	2	0	2	2	0	1	0	2	2	0	1	0	0	2	0	2	0	0	1	2	0	2	2	1	17	2	4	9	2	9	3	1	1	3	1	1	23	2	3	3	1	0	0
1883	10	5	0	23	4	2	1	1	1	2	0	1	1	1	1	1	1	1	0	1	1	1	0	1	1	1	0	1	1	1	17	5	4	5	3	6	3	3	1	1	2	1	31	1	4	1	1	0	0
1884	7	2	0	23	4	2	0	0	2	0	0	1	0	1	1	0	0	0	1	2	1	2	0	0	2	1	0	0	0	0	7	1	1	4	1	9	1	1	1	1	1	1		2	4	4	0	0	0
1885	11	4	0	23	4	1	1	1	1	0	0	2	1	1	1	1	0	1	1	1	1	1	0	0	1	1	0	1	0	1	14	4	2	5	3	5	2	2	1	1	2	2	47	1	3	1	1	0	1
1886	6	1	0	23	4	2	2	2	2	0	0	0	0	0	0	0	0	0	0	0	0	2	0	2	2	0	0	0	0	0	6	2	0	2	2	8	1	1	1	1	1	1		1	2	1	1	1	1
1887	9	3	0	23	4	2	0	0	2	0	0	0	1	2	0	0	0	0	0	1	2	2	0	1	2	0	0	1	1	0	7	4	0	1	2	10	1	2	1	1	1	1	33	1	3	1	1	1	0
1888	8	2	0	23	4	2	0	0	1	0	1	0	0	1	0	0	1	0	0	1	1	2	0	0	2	1	0	1	2	0	8	3	1	2	2	8	1	1	1	1	1	1	23	1	3	1	1	0	0
1889	7	2	0	23	4	2	0	0	2	2	0	0	1	2	0	0	0	0	0	0	1	2	0	2	2	0	0	0	2	0	8	4	2	0	2	10	1	2	1	1	1	1	47	2	3	1	1	0	0
1890	10	5	0	23	4	2	0	1	2	0	1	0	1	2	2	0	0	1	0	2	2	2	0	1	1	1	0	0	1	1	14	6	0	6	2	9	2	3	1	2	1	1	32	2	6	5	1	1	0
1891	8	3	0	23	4	2	0	0	2	0	0	0	1	2	1	0	0	2	0	1	1	2	1	1	1	1	0	0	0	1	10	4	1	4	1	9	1	2	1	1	1	1	26	2	3	4	1	0	0
1892	7	2	0	23	4	2	0	1	2	0	0	0	1	2	0	0	0	0	0	1	1	2	0	1	1	1	0	0	1	0	7	4	0	2	1	9	1	2	1	1	1	1	41	2	6	2	1	1	1
1893	6	1	0	23	4	0	0	0	2	0	0	0	0	2	0	0	0	0	0	2	0	2	0	2	2	0	0	1	2	0	7	2	0	2	3	8	1	1	1	1	2	1	23	2	4	2	1	0	0
1894	11	5	0	23	4	2	2	0	2	0	1	0	1	1	1	0	0	0	0	0	1	2	0	0	1	0	0	2	1	0	9	3	0	3	3	8	1	1	1	1	2	1	42	2	4	3	1	1	0
1895	8	4	0	23	4	2	0	0	2	0	0	0	0	1	0	0	0	0	0	1	0	2	0	0	1	0	0	0	0	2	3	0	0	3	0	8	1	1	1	1	1	1	51	2	2	1	1	0	0
1896	9	4	0	23	4	2	2	0	2	1	0	0	2	2	2	0	0	0	0	1	2	2	0	0	1	2	0	1	2	0	15	6	1	7	1	9	2	3	1	3	1	1	45	2	3	3	1	0	1
1897	8	3	0	23	4	2	2	0	2	0	0	2	0	2	2	0	0	0	1	2	2	1	0	0	2	2	0	1	2	2	18	4	2	10	2	9	3	2	1	3	1	1	33	1	5	2	1	0	0
1898	7	1	0	23	4	2	1	0	2	1	1	0	2	1	2	0	1	2	0	2	2	2	1	2	2	0	0	1	1	0	19	7	3	5	4	9	3	3	2	1	3	1	26	1	4	1	1	1	1
1899	9	3	0	23	4	2	0	0	0	0	0	0	0	2	2	0	0	2	0	2	2	2	0	0	0	0	0	0	2	0	10	6	0	4	0	6	1	3	1	1	1	1	41	2	4	3	1	0	1
1900	7	2	0	23	4	2	0	0	2	0	0	0	0	2	0	0	0	0	0	0	0	2	0	0	2	0	0	0	0	0	0	0	0	0	0	10	1	1	1	1	1	1	40	1	3	1	1	0	0
1901	7	2	0	23	4	2	2	1	1	2	0	1	1	2	2	0	1	0	0	0	1	2	1	2	2	1	0	2	1	0	18	4	5	5	4	9	3	2	1	1	3	1	32	2	3	2	1	0	1
1902	9	4	0	23	4	2	1	2	1	0	0	0	1	2	2	1	0	1	0	2	1	2	0	1	2	1	0	1	0	2	16	5	0	8	3	9	2	3	1	3	2	1	31	1	3	2	1	0	1
1903	11	5	0	23	4	2	0	1	2	1	1	1	1	2	1	0	1	1	0	1	2	1	0	1	1	1	0	2	1	1	17	6	3	4	4	8	3	3	2	1	3	1	32	2	3	1	1	1	1
1904	6	1	0	23	4	2	0	0	2	0	0	0	0	2	0	0	0	2	0	0	0	2	0	0	1	0	0	2	0	0	4	2	0	0	2	9	1	1	1	1	1	1	34	1	4	1	1	1	0
1905	9	4	0	23	4	2	1	0	1	0	0	1	0	0	0	1	0	0	0	1	1	1	0	1	1	1	0	0	0	1	8	1	1	4	2	5	1	1	1	1	1	2	41	1	5	3	1	0	0
1906	8	3	0	23	4	2	0	0	2	0	0	0	1	2	0	0	0	0	0	1	1	2	0	1	2	2	0	0	2	1	9	4	0	4	1	10	1	2	1	1	1	1	30	1	4	1	1	1	0
1907	7	2	0	23	4	2	2	2	2	1	0	1	0	2	0	0	0	1	1	1	1	2	0	0	2	0	2	1	2	0	15	6	4	3	2	10	2	3	1	1	1	1	30	2	4	1	1	1	0
1908	7	2	0	23	4	2	0	0	2	0	0	0	0	2	0	0	0	0	0	0	0	2	0	0	2	1	0	0	0	1	2	0	0	2	0	10	1	1	1	1	1	1	33	2	6	3	1	1	0
1909	8	3	0	23	4	2	0	0	2	0	0	0	0	2	1	2	0	2	0	2	0	2	0	0	2	2	0	0	0	2	11	2	0	7	2	10	1	1	1	3	1	1	44	1	4	2	1	0	0
1910	8	3	0	23	4	2	0	0	2	0	0	0	0	0	0	0	0	0	0	0	2	2	0	0	2	2	0	0	0	1	5	2	0	3	0	8	1	1	1	1	1	1	44	1	4	2	1	1	1
1911	11	5	0	23	4	2	0	0	2	0	2	0	2	2	2	0	0	0	0	0	2	2	0	0	2	1	0	0	0	0	9	4	0	3	2	10	1	2	1	1	1	1	34	2	5	1	1	1	0
1912	9	4	0	23	4	1	0	0	2	1	0	1	0	0	0	0	1	1	0	2	2	2	0	2	0	2	0	0	0	1	13	3	3	5	2	5	1	1	2	1	1	2	26	1	5	1	1	0	0
1913	8	2	0	23	4	2	0	0	2	0	0	0	2	2	0	0	0	0	0	0	0	2	0	0	2	0	0	0	0	0	2	2	0	0	0	10	1	1	1	1	1	1	45	1	3	1	1	1	1
1914	6	1	0	23	4	2	1	1	2	1	1	1	0	1	2	1	0	1	0	1	2	2	0	1	2	1	0	1	2	0	17	6	2	5	4	9	3	3	1	1	3	1	27	3	5	2	1	1	0
1915	7	1	0	23	4	1	2	2	2	2	0	0	0	0	2	0	0	0	0	2	0	2	1	0	2	2	0	2	0	0	15	2	3	8	2	7	2	1	2	3	1	1	37	1	6	1	1	1	1
1916	6	1	0	23	4	2	1	0	2	0	0	1	1	2	1	0	0	0	0	1	1	1	1	0	2	0	0	0	0	1	8	2	2	4	0	9	1	1	1	1	1	1	28	1	4	2	1	1	0
1917	7	1	0	23	4	2	2	1	2	1	0	1	2	2	2	0	1	0	1	1	1	2	0	2	2	1	0	2	1	0	19	5	3	6	5	10	3	3	2	2	3	1	29	1	4	1	1	0	0
1918	9	4	0	23	4	2	0	1	2	0	0	1	1	2	1	0	0	0	0	1	1	2	1	0	2	2	0	1	2	1	13	5	2	5	1	10	1	3	1	1	1	1	28	2	3	1	1	1	0
1919	8	3	1	23	4	1	0	0	1	2	0	1	0	1	0	0	1	0	0	0	1	2	1	1	1	1	0	1	0	0	9	1	5	1	2	6	1	1	1	1	1	1	33	3	3	5	1	1	0
1920	6	1	0	23	4	2	0	0	2	0	0	1	0	2	2	0	0	2	0	1	0	2	1	0	2	2	0	0	1	1	11	3	2	6	0	10	1	1	1	2	1	1	37	2	3	1	1	0	1
1921	8	3	0	23	4	2	0	1	2	0	0	0	0	1	0	0	0	0	0	1	1	2	0	0	1	2	0	0	0	1	6	2	0	4	0	8	1	1	1	1	1	1	27	2	3	2	1	0	0
1923	7	2	0	23	4	2	0	0	2	0	0	0	0	2	0	0	0	0	0	0	0	2	0	0	2	1	1	0	0	0	2	0	1	1	0	10	1	1	1	1	1	1	30	1	4	2	1	1	1
1925	11	5	0	23	4	1	2	1	2	1	1	0	1	1	1	0	0	1	0	2	1	2	2	2	2	0	0	2	2	0	19	6	3	5	5	8	3	3	2	1	3	1	34	1	3	1	1	1	0
1926	8	3	0	23	4	2	0	1	2	1	2	1	1	1	1	0	2	1	0	1	0	2	1	2	2	1	2	1	1	1	20	4	7	4	5	9	3	2	1	1	3	1	41	1	3	1	1	0	0
1927	7	1	0	23	4	2	0	0	1	0	0	1	0	2	2	0	0	1	0	1	1	2	0	1	2	0	0	0	0	0	7	2	1	3	1	9	1	1	1	1	1	1	34	2	5	2	1	0	0
1928	7	2	0	23	4	2	0	1	2	0	0	0	2	2	1	0	0	1	0	1	1	2	0	2	2	1	0	0	1	1	12	6	0	4	2	10	1	3	1	1	1	1	26	2	3	4	1	1	0
1929	8	3	0	23	4	2	2	0	2	0	0	0	0	2	2	0	0	0	0	2	1	2	0	0	1	1	0	0	0	1	9	1	0	8	0	9	1	1	1	3	1	1	33	2	5	2	1	1	1
1930	10	4	0	23	4	2	0	2	2	2	2	2	0	1	0	0	0	0	0	0	2	2	1	1	1	2	0	0	1	0	15	5	5	2	3	8	2	3	1	1	2	1	37	1	4	1	1	0	0
1932	10	5	0	23	4	2	0	0	1	0	1	0	1	2	0	0	0	0	0	0	2	2	0	0	2	0	1	2	2	0	9	5	1	0	3	9	1	3	1	1	2	1	28	1	3	1	1	1	0
1933	7	1	0	23	4	2	0	0	2	0	0	1	0	2	0	0	0	0	0	0	1	2	0	0	1	1	0	1	0	1	5	1	1	2	1	9	1	1	1	1	1	1	26	2	3	2	1	1	1
1934	8	3	0	23	4	2	0	0	2	0	0	0	0	2	0	0	0	0	0	0	0	2	0	0	2	0	0	0	0	0	0	0	0	0	0	10	1	1	1	1	1	1	42	3	4	6	1	1	0
1935	8	3	0	23	4	2	2	1	2	1	0	0	1	2	2	0	0	0	0	1	2	2	0	0	2	0	0	1	2	0	13	6	1	5	1	10	1	3	1	1	1	1	36	2	4	3	1	1	0
1936	7	2	0	23	4	2	1	1	2	1	1	0	1	2	1	0	1	1	0	1	1	2	0	1	2	0	0	2	1	1	15	5	2	4	4	10	2	3	1	1	3	1	26	1	4	1	1	1	1
1937	10	4	0	23	4	2	0	0	2	0	0	0	2	2	0	0	0	0	0	0	0	2	0	0	2	2	0	0	2	0	6	4	0	2	0	10	1	2	1	1	1	1	28	1	6	1	1	1	0
1938	6	1	0	23	4	2	2	2	2	0	0	0	0	2	0	0	0	0	0	0	2	2	0	0	0	2	0	2	1	0	11	5	0	4	2	8	1	3	1	1	1	1	37	1	4	1	1	1	0
1940	9	4	0	23	4	2	2	2	2	2	2	1	2	2	0	0	0	2	0	2	2	2	1	2	2	0	0	0	1	0	21	9	4	4	4	10	3	3	1	1	3	1	46	1	3	1	1	0	1
1941	8	3	0	23	4	2	1	1	2	2	2	1	2	2	1	0	0	1	0	2	2	2	1	0	2	1	0	1	2	1	21	8	4	6	3	10	3	3	1	2	2	1	31	2	3	1	1	0	0
1943	8	3	0	23	4	2	2	2	2	0	0	1	0	2	2	0	0	0	0	1	1	2	0	0	2	1	0	1	0	1	12	3	1	7	1	10	1	1	1	3	1	1	38	1	4	1	1	0	1
1944	6	1	0	23	4	1	1	1	1	1	0	1	1	2	1	1	1	1	2	0	1	2	0	2	2	1	0	2	1	1	19	5	3	4	7	8	3	3	2	1	3	1	29	1	3	1	1	0	0
1945	6	1	0	23	4	2	0	1	2	0	1	0	1	2	0	0	0	0	0	1	1	1	0	0	2	0	0	2	1	0	8	4	0	1	3	9	1	2	1	1	2	1	26	3	3	4	1	0	0
1946	7	2	0	23	4	2	0	0	2	0	0	0	0	2	0	1	0	0	0	1	1	1	0	0	1	1	0	0	0	0	4	1	0	2	1	8	1	1	1	1	1	1	28	1	5	2	1	0	0
1947	7	2	0	23	4	2	1	0	2	0	0	0	1	2	1	1	0	1	0	2	1	2	1	2	2	1	0	1	2	2	17	5	1	7	4	10	3	3	1	3	3	1	22	1	4	1	1	0	0
1948	7	2	0	23	4	2	1	0	2	1	0	1	2	2	0	0	0	0	0	1	1	2	0	2	2	1	0	1	1	2	14	4	2	5	3	10	2	2	1	1	2	1	30	2	5	3	1	1	1
1949	7	1	0	23	4	2	0	2	2	0	0	1	0	0	1	0	0	0	0	0	1	1	2	1	2	0	0	0	0	2	10	3	3	3	1	7	1	1	2	1	1	1	36	1	5	2	1	0	0
1950	7	1	0	23	4	2	2	2	2	0	0	0	0	0	0	0	0	0	0	2	0	2	1	0	2	1	1	0	0	2	11	2	2	7	0	8	1	1	1	3	1	1	43	3	3	4	1	0	0
1951	10	5	0	23	4	2	0	0	1	0	0	0	1	1	2	0	2	2	1	1	1	2	2	1	0	0	0	0	0	1	14	4	4	4	2	6	2	2	1	1	1	1	29	2	3	2	1	0	1
1952	7	2	0	23	4	2	1	0	2	1	0	0	1	2	0	0	0	0	1	1	1	2	0	0	2	0	0	1	0	0	7	2	1	2	2	10	1	1	1	1	1	1	42	2	3	1	1	0	1
1953	8	2	0	23	4	2	0	0	2	0	0	1	1	2	1	0	0	0	0	1	2	2	0	0	2	1	0	0	0	1	8	3	1	4	0	10	1	1	1	1	1	1	36	2	4	3	1	1	0
1954	10	5	0	23	4	2	0	2	2	0	0	2	0	0	0	0	0	0	0	0	2	2	0	0	2	0	0	0	2	0	8	6	2	0	0	8	1	3	1	1	1	1	31	1	5	1	1	0	0
1955	7	2	0	23	4	2	0	0	2	0	0	0	0	2	0	0	0	0	0	1	0	2	0	0	2	0	0	0	1	0	2	1	0	1	0	10	1	1	1	1	1	1	29	2	3	3	1	0	0
1956	10	5	0	23	4	2	2	2	0	2	2	1	2	2	2	0	1	2	2	1	0	2	0	2	0	0	0	1	2	0	24	8	4	5	7	6	3	3	1	1	3	1	63	1	3	1	1	0	0
1957	10	4	0	23	4	2	0	0	1	0	0	1	0	1	0	0	1	1	0	1	1	1	0	0	2	1	0	0	0	1	7	2	2	3	0	7	1	1	1	1	1	1	42	2	5	2	1	1	0
1958	6	1	0	23	4	2	1	0	2	0	0	0	0	2	2	0	0	0	0	2	2	1	0	0	2	0	0	0	0	0	7	2	0	5	0	9	1	1	1	1	1	1	45	1	4	3	1	1	1
1959	11	5	0	23	4	2	2	1	2	0	0	1	2	2	0	0	1	1	0	0	1	2	1	0	2	0	0	1	2	0	13	7	3	2	1	10	1	3	2	1	1	1	58	1	3	1	1	1	0
1960	7	2	0	23	4	1	2	2	2	2	1	2	2	1	2	1	0	2	1	2	2	1	2	1	1	2	1	1	2	2	32	10	7	10	5	6	3	3	1	3	3	1		2	5	2	1	0	0
1961	6	1	0	23	4	2	1	2	1	2	0	1	0	1	2	0	1	1	0	2	1	2	0	2	1	1	0	0	1	1	18	5	4	7	2	7	3	3	1	3	1	1	33	2	3	4	1	1	0
1962	8	3	0	23	4	2	0	0	2	0	1	0	1	2	0	1	0	0	0	2	2	2	0	0	1	0	0	1	0	1	9	3	0	3	3	9	1	1	1	1	2	1	25	3	2	1	1	0	0
1963	8	3	0	23	4	2	1	0	1	1	1	0	0	2	0	0	0	1	1	1	0	2	0	1	2	2	0	0	1	2	12	2	1	6	3	9	1	1	1	2	2	1	36	2	3	4	1	0	0
1964	10	5	0	23	4	2	0	1	1	0	0	0	1	2	1	0	0	0	0	1	1	2	0	2	2	1	0	1	1	1	11	4	0	4	3	9	1	2	1	1	2	1	41	2	3	3	1	0	0
1965	8	3	0	23	4	2	0	1	2	1	0	0	0	2	2	0	1	1	0	1	1	2	1	0	2	1	0	1	1	1	13	4	3	5	1	10	1	2	2	1	1	1	39		5	5	1	1	1
1966	10	5	0	23	4	2	0	0	1	0	0	0	0	2	0	0	0	0	0	1	0	2	0	0	2	1	0	0	0	0	2	0	0	2	0	9	1	1	1	1	1	1	29	2	3	2	0	1	0
1967	7	3	0	23	4	1	1	1	1	1	1	1	1	1	1	1	1	1	2	1	1	1	1	1	1	2	1	1	1	2	23	5	5	7	6	5	3	3	1	3	3	2	34	1	4	2	0	0	0
1969	7	1	0	23	4	2	0	1	1	0	0	0	0	2	0	0	0	0	0	0	0	2	0	0	2	0	0	0	0	0	1	1	0	0	0	9	1	1	1	1	1	1	33	1	6	2	1	0	0
1971	10	4	0	23	4	2	1	0	2	1	0	1	0	2	1	0	0	0	0	1	1	2	1	1	2	1	0	0	0	1	10	1	3	5	1	10	1	1	2	1	1	1	29	1	4	1	1	1	1
1972	8	3	0	23	4	2	2	2	2	1	0	0	2	2	2	0	0	0	0	2	2	2	0	0	2	2	0	0	1	1	17	7	1	9	0	10	3	3	1	3	1	1	43	3	4	4	1	0	0
1973	10	5	1	23	4	1	0	2	0	0	2	2	0	2	2	0	2	2	0	0	1	1	0	1	0	2	2	1	1	2	22	6	6	6	4	4	3	3	1	2	3	3	27	1	4	1	1	0	0
1975	8	3	0	23	4	2	1	0	2	0	0	0	1	2	2	0	0	1	0	0	2	2	0	0	2	1	0	0	1	1	10	5	0	5	0	10	1	3	1	1	1	1	30	2	4	4	1	1	1
1976	10	4	0	23	4	2	0	0	1	2	0	1	0	1	0	0	1	0	0	1	1	2	1	0	0	2	0	1	0	1	11	1	5	4	1	6	1	1	1	1	1	1	29	2	4	1	1	0	0
1977	6	1	0	23	4	2	1	1	2	2	0	1	0	2	2	1	0	1	0	2	2	2	0	1	1	1	0	1	1	1	18	5	3	7	3	9	3	3	2	3	2	1	35	3	3	3	1	0	1
1978	7	2	0	23	4	2	0	1	2	0	0	1	2	0	0	1	0	0	0	2	1	2	0	0	2	0	0	1	0	0	9	4	1	2	2	8	1	2	1	1	1	1	28	1	3	1	1	1	0
1979	7	1	0	23	4	2	0	1	2	1	0	1	0	2	0	0	0	0	0	0	0	2	0	0	2	0	0	0	0	0	3	1	2	0	0	10	1	1	1	1	1	1	36	2	4	1	1	0	0
1980	8	2	0	23	4	2	1	0	1	0	0	0	0	2	2	0	0	0	0	2	1	2	1	2	2	1	0	0	2	1	13	3	1	7	2	9	1	1	1	3	1	1	37	1	4	1	1	0	0
1981	6	1	0	23	4	2	0	1	2	1	0	0	2	2	0	0	0	1	0	0	2	2	0	1	2	0	0	0	1	1	10	7	1	1	1	10	1	3	1	1	1	1	42	3	4	4	1	1	0
1982	7	2	0	23	4	2	0	0	2	0	0	0	0	2	0	0	0	0	0	2	2	2	0	1	2	0	0	2	2	0	9	4	0	2	3	10	1	2	1	1	2	1	30	2	4	1	1	1	0
1983	6	1	0	23	4	2	0	0	2	0	2	0	1	2	1	0	0	0	0	1	0	2	0	0	2	1	0	0	2	0	8	3	0	3	2	10	1	1	1	1	1	1	40	3	4	3	0	0	0
1984	9	3	0	23	4	2	1	0	2	0	1	1	0	2	2	2	1	0	0	0	1	2	0	0	2	1	0	1	1	1	13	2	2	5	4	10	1	1	1	1	3	1	36	2	3	2	1	0	0
1985	9	4	0	23	4	2	1	0	2	1	0	1	1	1	1	0	1	1	1	1	1	2	1	2	1	1	0	1	1	1	17	4	4	5	4	8	3	2	1	1	3	1	34	1	3	1	1	1	0
1986	6	1	0	23	4	2	0	2	2	0	0	0	1	2	0	0	0	0	0	0	2	2	0	0	2	0	0	1	1	0	7	6	0	0	1	10	1	3	1	1	1	1	33	2	3	2	1	0	1
1987	7	2	0	23	4	2	0	0	2	0	2	0	0	2	0	0	0	0	0	0	0	2	2	0	2	0	0	2	2	0	8	2	2	0	4	10	1	1	1	1	3	1	36	1	4	1	1	0	0
1988	10	1	0	23	4	2	0	1	0	0	0	0	2	1	0	0	0	0	0	0	0	2	0	2	1	1	0	2	0	0	8	3	0	1	4	6	1	1	1	1	3	1	26	1	3	1	1	1	1
1989	10	5	0	23	4	1	0	0	1	0	0	0	1	2	1	0	0	0	1	0	1	2	0	0	2	0	0	0	0	0	4	2	0	1	1	8	1	1	1	1	1	1	42	2	5	2	1	0	0
1990	7	2	0	23	4	2	2	0	2	1	0	0	2	2	2	0	0	0	0	2	1	2	1	0	2	1	0	2	2	1	17	5	2	8	2	10	3	3	1	3	1	1	28	2	5	2	0	1	1
1991	6	1	0	23	4	2	0	0	2	0	0	0	1	2	0	0	0	0	0	0	1	2	0	0	2	0	0	0	0	0	2	2	0	0	0	10	1	1	1	1	1	1	28	2	4	5	1	1	0
1992	7	2	0	23	4	2	1	0	1	0	0	0	1	2	2	0	0	0	0	2	1	2	0	1	1	1	0	0	0	1	10	2	0	7	1	8	1	1	1	3	1	1	31	1	3	2	1	0	0
1993	8	2	0	23	4	1	0	0	1	0	0	1	1	1	1	1	0	0	1	0	0	1	0	1	1	1	0	0	0	1	8	1	1	3	3	5	1	1	1	1	2	2	43	1	4	1	1	0	0
1994	6	1	0	23	4	1	0	0	2	1	0	0	1	2	2	0	0	2	0	1	2	2	1	1	2	1	0	1	1	1	15	6	2	5	2	9	2	3	1	1	1	1	29	2	6	2	1	0	0
1995	10	4	0	23	4	2	0	0	1	0	1	2	1	0	0	2	0	0	0	1	0	2	1	0	1	1	0	1	0	0	10	1	3	2	4	6	1	1	2	1	3	1	39	1	3	2	1	0	0
1996	7	1	0	23	4	2	0	0	2	0	0	0	0	2	1	0	0	0	0	1	0	2	1	1	2	0	0	1	0	0	5	0	1	2	2	10	1	1	1	1	1	1	34	2	4	2	1	1	1
1997	10	5	0	23	4	2	2	2	1	2	1	0	1	1	1	1	0	2	0	2	1	2	1	2	2	1	0	1	0	1	21	6	3	7	5	8	3	3	2	3	3	1	26	1	4	1	1	0	0
1998	10	5	0	23	4	2	1	2	2	1	0	0	1	2	1	0	0	0	0	1	1	2	0	1	2	0	0	0	0	0	9	4	1	3	1	10	1	2	1	1	1	1	39	1	5	1	1	1	0
1999	10	5	0	23	4	2	2	1	1	1	1	1	0	2	0	0	0	0	1	2	2	1	2	1	2	2	0	0	1	2	19	4	4	8	3	8	3	2	1	3	2	1	36	3	4	1	1	1	1
2000	11	5	0	23	4	2	2	2	1	2	0	1	1	2	2	0	2	2	1	2	2	2	1	1	1	1	0	1	1	1	25	8	6	8	3	8	3	3	1	3	2	1	41	1	3	1	1	0	0
2001	10	5	0	23	4	2	0	2	2	0	0	0	0	2	0	0	0	0	0	2	2	2	0	2	2	1	0	1	1	1	12	5	0	4	3	10	1	3	1	1	2	1	46	2	8	4	1	0	0
2002	8	2	0	23	4	2	1	1	2	1	2	1	2	1	1	0	0	1	0	1	1	2	1	2	1	1	0	0	1	1	18	6	3	5	4	8	3	3	2	1	3	1	27	2	4	2	1	1	0
2003	9	4	0	23	4	2	2	1	2	1	1	1	0	2	2	1	1	1	0	2	2	2	0	1	1	2	0	0	0	1	19	4	3	9	3	9	3	2	2	3	2	1	29	2	4	3	1	0	0
2004	7	2	0	23	4	1	0	1	1	1	0	1	1	1	0	1	0	1	1	0	1	1	0	1	1	1	0	1	1	1	13	5	2	2	4	5	1	3	1	1	3	2	45	1	5	1	1	0	0
2005	10	5	0	23	4	2	1	0	2	0	0	0	2	2	2	0	0	0	0	0	0	2	0	0	2	2	0	1	1	0	9	3	0	5	1	10	1	1	1	1	1	1	46	1	5	1	1	1	0
2006	8	2	0	23	4	1	1	1	1	1	0	2	1	1	1	1	1	1	1	1	1	1	0	1	1	2	0	0	1	2	19	5	4	7	3	5	3	3	1	3	2	2	24	1	3	2	1	1	1
2007	10	5	0	23	4	1	1	1	0	1	1	1	2	2	2	0	1	2	1	1	1	1	1	2	2	1	0	1	1	1	22	7	4	6	5	6	3	3	1	2	3	1	31	1	4	1	1	0	1
2008	7	2	0	23	4	2	0	2	2	0	0	1	1	2	0	0	0	0	0	1	1	2	0	0	2	1	0	0	0	0	7	4	1	2	0	10	1	2	1	1	1	1	26	2	3	2	1	1	0
2009	11	5	0	23	4	2	0	1	1	1	0	0	2	2	2	0	1	0	0	0	2	2	0	0	2	0	0	2	2	0	13	7	2	2	2	9	1	3	1	1	1	1	32	1	5	5	1	1	1
2010	6	1	0	23	4	2	0	0	2	1	1	0	2	1	1	0	0	0	0	1	2	0	1	0	1	1	0	1	1	0	12	5	2	3	2	6	1	3	1	1	1	1	30	2	4	3	1	0	0
2011	9	3	0	23	4	2	0	0	2	0	0	0	2	2	0	0	0	0	0	0	2	2	0	0	2	0	0	0	0	0	4	4	0	0	0	10	1	2	1	1	1	1	42	1	5	2	1	1	0
2012	8	4	0	23	4	2	1	1	2	0	0	0	0	2	0	0	0	0	0	1	1	2	0	2	2	0	0	0	0	1	7	2	0	3	2	10	1	1	1	1	1	1	36	1	5	2	1	0	1
2013	9	4	0	23	4	2	0	0	2	2	0	1	2	2	0	0	0	0	0	0	0	2	0	1	2	1	0	1	0	0	8	2	3	1	2	10	1	1	2	1	1	1	33	1	4	1	1	1	0
2014	9	4	0	23	4	2	0	0	2	0	0	0	0	2	0	0	0	0	0	0	0	2	0	1	2	0	0	0	0	0	1	0	0	0	1	10	1	1	1	1	1	1	28	2	5	1	1	1	1
2015	7	1	0	23	4	2	1	0	2	0	0	1	0	2	2	1	1	1	0	1	2	2	0	0	1	1	0	2	1	0	14	4	2	5	3	9	2	2	1	1	2	1	33	1	7	1	1	1	0
2016	7	1	0	23	4	2	1	0	1	2	1	1	0	2	2	0	1	0	1	1	1	2	1	1	2	1	0	0	1	0	15	2	5	5	3	9	2	1	1	1	2	1	37	2	2	1	1	0	0
2017	6	1	0	23	4	2	1	2	2	2	0	1	1	2	2	0	0	2	0	2	1	2	1	0	1	1	0	1	2	2	21	8	4	8	1	9	3	3	1	3	1	1	38	2	4	2	1	1	1
2018	6	1	0	23	4	2	0	1	2	0	1	0	0	2	0	0	1	0	0	2	2	2	2	2	2	0	0	1	0	0	12	3	3	2	4	10	1	1	2	1	3	1	27	1	4	1	1	0	1
2019	8	2	0	23	4	2	2	0	2	0	0	0	0	2	0	0	0	0	0	1	0	2	0	1	2	0	0	2	0	1	7	0	0	4	3	10	1	1	1	1	2	1	40	2	3	2	1	0	1
2020	9	4	0	23	4	2	0	0	2	0	0	0	0	2	0	0	0	0	0	0	2	2	0	0	1	0	0	0	0	0	2	2	0	0	0	9	1	1	1	1	1	1	31	1	3	2	1	1	0
2021	7	2	0	23	4	1	1	1	1	1	1	1	1	1	1	1	1	1	1	1	1	1	1	1	1	1	1	1	1	1	20	5	5	5	5	5	3	3	1	1	3	2	36	3	5	2	1	0	0
2022	8	2	1	23	4	2	0	0	2	0	0	0	0	2	0	0	0	0	0	2	0	2	2	0	2	0	0	0	0	2	6	0	2	4	0	10	1	1	1	1	1	1	34	1	3	1	1	0	0
2023	7	2	0	23	4	2	0	1	2	0	0	0	0	2	0	0	1	0	0	1	1	2	0	1	2	1	0	0	0	1	7	2	1	3	1	10	1	1	1	1	1	1	34	2	3	3	1	1	0
2024	9	4	0	23	4	1	0	1	1	0	0	2	0	1	0	1	0	0	1	1	0	1	1	1	0	1	0	1	0	2	12	1	3	4	4	4	1	1	2	1	3	3	36	1	4	2	1	1	0
2025	7	2	0	23	4	2	0	0	1	0	0	1	0	1	0	0	0	0	0	1	0	2	0	0	2	0	0	0	0	1	3	0	1	2	0	8	1	1	1	1	1	1	26	2	4	2	0	0	0
2026	10	4	0	23	4	2	0	0	2	0	0	1	2	2	0	0	0	0	0	1	1	2	0	1	2	0	0	1	0	0	7	3	1	1	2	10	1	1	1	1	1	1		2	3	2	1	1	0
2027	7	2	0	23	4	2	1	1	2	0	0	1	1	2	0	0	0	0	0	1	1	2	0	0	2	1	0	0	0	1	8	3	1	4	0	10	1	1	1	1	1	1	34	3	2	2	1	1	1
2028	7	1	0	23	4	2	1	0	2	0	0	1	0	2	0	0	0	0	0	1	1	2	0	0	2	1	0	0	0	1	6	1	1	4	0	10	1	1	1	1	1	1	31	2	4	3	1	1	0
2029	8	2	0	23	4	1	0	0	1	0	0	1	0	1	0	1	0	0	1	1	1	2	1	2	2	0	1	2	2	1	14	3	3	2	6	7	2	1	2	1	3	1	40	1	2	2	1	1	0
2030	10	4	0	23	4	2	0	0	2	1	0	1	0	1	0	0	0	0	0	1	0	2	0	0	1	0	0	2	1	0	6	1	2	1	2	8	1	1	1	1	1	1	41	1	4	3	1	1	0
2031	7	1	0	23	4	1	0	1	1	1	0	1	1	0	0	1	0	1	1	1	1	1	1	0	1	1	0	0	1	1	13	5	3	3	2	4	1	3	2	1	1	3	49	1	3	2	1	1	1
2032	6	1	0	23	4	2	1	1	2	1	0	1	1	2	1	0	2	1	0	1	1	2	1	0	2	0	0	0	0	1	13	4	5	4	0	10	1	2	1	1	1	1		1	4	1	1	1	1
2033	6	1	0	23	4	2	1	1	2	1	0	1	1	2	1	0	1	0	0	1	1	2	1	1	2	1	0	1	0	0	13	3	4	4	2	10	1	1	1	1	1	1	39	1	5	1	1	1	0
2034	7	1	0	23	4	2	0	0	2	2	0	1	2	2	0	0	2	0	0	2	0	2	2	0	1	2	0	1	2	0	16	4	7	4	1	9	2	2	1	1	1	1	30	2	4	1	1	0	1
2035	9	4	0	23	4	2	1	1	2	0	0	1	1	2	0	0	0	2	0	1	1	2	0	0	2	0	0	1	1	1	11	6	1	3	1	10	1	3	1	1	1	1	30	2	4	2	1	1	0
2037	9	4	0	23	4	2	0	1	1	0	0	0	0	0	0	0	0	0	1	1	1	2	0	1	1	1	0	0	2	1	9	4	0	3	2	6	1	2	1	1	1	1	31	2	3	1	1	1	0
2038	6	1	0	23	4	2	1	1	2	2	0	0	0	1	2	0	2	0	0	1	0	2	0	1	2	0	0	0	2	0	12	3	4	4	1	9	1	1	1	1	1	1	44	1	4	2	1	1	0
2039	7	2	0	23	4	2	0	0	2	0	0	0	0	1	0	0	0	0	0	1	1	2	0	0	2	2	0	0	1	1	6	2	0	4	0	9	1	1	1	1	1	1	37	1	6	3	1	0	0
2040	7	2	0	23	4	2	1	0	2	1	0	1	0	2	0	0	2	0	0	0	1	2	0	2	2	0	0	0	1	0	9	2	4	1	2	10	1	1	1	1	1	1	38	2	3	2	1	0	0
2041	7	1	0	23	4	2	0	0	1	0	0	1	0	2	0	0	0	0	0	1	0	2	0	0	2	1	0	1	0	1	5	0	1	3	1	9	1	1	1	1	1	1	24	1	4	3	1	1	0
2042	6	1	0	23	4	2	1	0	2	0	0	1	0	2	1	0	0	0	1	1	1	2	1	1	2	1	0	1	0	1	11	1	2	5	3	10	1	1	1	1	2	1	28	2	4	3	1	0	1
2043	11	5	0	23	4	2	1	0	2	0	0	0	0	2	0	1	0	0	1	1	1	2	1	0	2	1	0	2	1	1	11	2	1	4	4	10	1	1	1	1	3	1	36	2	4	4	0	0	0
2044	7	1	0	23	4	2	0	0	0	1	0	1	2	2	0	0	0	0	0	0	1	2	0	1	2	1	0	0	1	0	8	4	2	1	1	8	1	2	1	1	1	1	26	1	2	2	1	0	1
2045	9	4	0	23	4	2	2	0	2	0	1	1	0	1	2	0	0	0	0	2	2	1	0	1	1	0	0	1	2	1	15	4	1	7	3	7	2	2	1	3	2	1	30	2	4	3	1	0	1
2046	6	1	0	23	4	2	0	1	2	1	2	1	0	2	0	0	0	2	0	0	2	2	0	1	1	1	0	0	1	0	12	6	2	1	3	9	1	3	1	1	2	1	37	2	1	1	1	1	0
2047	7	2	0	23	4	2	1	1	2	0	1	1	1	2	0	0	0	1	1	1	2	1	2	2	1	1	0	0	0	1	16	5	3	4	4	8	2	3	2	1	3	1	29	2	4	1	1	1	1
2048	8	3	0	23	4	2	1	0	2	0	0	0	0	2	0	0	0	0	0	1	0	2	0	0	2	0	0	0	0	1	3	0	0	3	0	10	1	1	1	1	1	1	37	3	4	3	1	0	0
2049	9	3	0	23	4	2	0	1	1	0	0	0	2	2	0	0	0	0	0	0	2	2	0	0	2	2	0	2	0	0	9	5	0	2	2	9	1	3	1	1	1	1	39	3	3	3	1	0	0
2050	8	3	0	23	4	2	0	0	2	0	0	0	0	2	0	0	0	0	0	0	1	2	0	0	2	1	0	1	0	0	3	1	0	1	1	10	1	1	1	1	1	1	38	3	3	6	1	0	0
2051	9	3	0	23	4	2	0	0	2	0	0	0	0	0	0	0	0	0	0	0	1	2	0	0	2	0	0	0	0	0	1	1	0	0	0	8	1	1	1	1	1	1	46	2	4	3	1	0	0
2052	11	5	0	23	4	2	0	0	1	1	0	1	0	1	0	0	0	0	0	1	2	1	0	0	1	0	0	0	0	1	6	2	2	2	0	6	1	1	1	1	1	1	56	2	4	4	1	0	0
2053	10	4	0	23	4	2	0	2	0	1	0	2	0	2	0	0	0	0	0	0	1	2	1	0	2	1	1	0	0	0	9	3	5	1	0	8	1	1	1	1	1	1	47	3	4	5	1	1	0
2055	7	1	0	23	4	2	0	0	0	0	0	0	0	2	0	0	0	2	0	1	2	2	0	2	1	0	0	1	2	0	10	6	0	1	3	7	1	3	1	1	2	1	41	1	5	1	1	0	0
2056	10	5	0	23	4	2	0	0	2	2	2	1	0	0	0	1	0	2	1	1	1	1	0	0	1	1	0	1	1	1	15	4	3	3	5	6	2	2	2	1	3	1	40	2	4	1	1	1	0
2057	10	4	0	23	4	2	0	0	2	0	0	0	1	2	0	0	0	0	0	1	1	2	0	0	2	1	0	0	0	1	5	2	0	3	0	10	1	1	1	1	1	1	37	3	4	5	1	1	0
2058	10	4	0	23	4	2	2	0	1	0	0	0	2	2	2	0	0	0	0	1	0	2	1	0	1	1	0	0	0	1	10	2	1	7	0	8	1	1	1	3	1	1	27	2	4	1	1	0	1
2059	7	2	0	23	4	2	0	1	2	0	1	0	1	2	0	0	0	0	0	1	2	2	0	0	2	0	0	0	1	0	7	5	0	1	1	10	1	3	1	1	1	1	42	2	3	3	1	1	0
2060	8	2	0	23	4	2	2	2	2	0	0	1	0	2	2	0	0	1	0	2	0	2	0	0	2	1	0	0	0	2	13	3	1	9	0	10	1	1	1	3	1	1	30	2	5	2	1	1	0
2061	10	5	0	23	4	1	1	0	2	0	0	0	0	2	1	0	0	0	0	2	0	2	0	0	2	1	0	0	0	2	7	0	0	7	0	9	1	1	1	3	1	1	45	1	5	2	1	1	0
2062	7	2	0	23	4	2	1	0	2	0	0	0	0	2	0	0	0	0	0	2	1	2	0	1	2	2	0	1	0	1	9	1	0	6	2	10	1	1	1	2	1	1	25	2	2	2	1	0	0
2063	9	3	0	23	4	2	0	0	2	0	0	0	0	2	0	0	0	0	1	0	0	2	0	0	2	2	0	0	0	0	3	0	0	2	1	10	1	1	1	1	1	1	36	3	4	1	1	0	1
2064	9	3	0	23	4	2	0	0	2	0	0	0	0	2	0	0	0	0	0	2	0	2	0	2	2	0	0	0	0	0	4	0	0	2	2	10	1	1	1	1	1	1	47	1	7	1	1	0	0
2065	10	5	0	23	4	2	0	0	2	0	0	0	2	2	1	0	0	0	0	0	0	2	0	0	1	1	0	0	2	1	7	4	0	3	0	9	1	2	1	1	1	1	43	3	4	5	1	1	0
2066	9	4	0	23	4	2	0	0	2	0	2	1	0	1	2	0	0	0	0	1	0	2	1	0	1	1	0	0	0	1	9	0	2	5	2	8	1	1	1	1	1	1	43	3	3	2	1	1	0
2107	8	2	0	9	2	2	0	0	2	0	0	1	0	2	1	0	0	0	0	1	1	2	0	0	2	1	0	0	0	0	5	1	1	3	0	10	1	1	1	1	1	1	43	3	4	2	1	1	0
2115	7	2	0	23	4	2	0	1	2	0	0	0	1	2	0	0	0	0	0	0	0	2	0	1	2	0	0	0	1	0	4	3	0	0	1	10	1	1	1	1	1	1	42	1	3	1	1	1	0
2188	7	2	0	23	4	2	0	0	2	0	0	1	0	2	0	0	0	0	0	1	1	2	1	0	2	0	0	0	0	1	5	1	2	2	0	10	1	1	1	1	1	1	36	2	4	1	1	1	1
2190	7	2	0	11	2	2	0	0	1	0	0	0	0	2	0	0	0	0	0	1	1	2	0	0	1	1	0	0	2	0	5	3	0	2	0	8	1	1	1	1	1	1	32	3	3	1	1	1	0
2191	8	3	0	23	4	2	0	0	2	0	0	0	0	2	0	0	0	0	0	0	0	2	0	0	2	0	0	0	0	0	0	0	0	0	0	10	1	1	1	1	1	1	27	2	3	3	1	1	0
2192	10	4	0	23	4	2	2	0	2	0	1	1	1	2	2	0	0	0	0	1	0	2	0	0	1	1	0	0	2	1	12	3	1	7	1	9	1	1	1	3	1	1	68	3	3	9	0	0	0
2194	10	4	0	23	4	2	0	1	2	0	0	0	2	2	0	0	0	0	0	0	1	2	0	1	2	0	0	0	0	0	5	4	0	0	1	10	1	2	1	1	1	1	38	3	3	4	1	1	1
2195	9	3	0	23	4	2	0	2	2	1	0	1	2	2	1	0	0	1	0	0	1	2	1	2	1	0	0	0	2	1	15	8	3	2	2	9	2	3	2	1	1	1	36	2	4	3	1	0	0
2196	8	3	0	23	4	2	0	0	1	0	1	0	2	2	0	0	0	2	0	0	0	1	2	2	2	1	0	2	1	0	13	5	2	1	5	8	1	3	1	1	3	1	48	3	3	2	1	1	1
2205	8	3	0	23	4	2	1	0	2	0	0	1	0	1	2	0	0	0	0	2	1	2	1	1	2	0	0	0	0	1	10	1	2	6	1	9	1	1	1	2	1	1		2	3	2	1	0	0
2206	9	3	0	23	4	2	0	1	2	0	0	0	0	2	0	0	0	0	0	2	1	2	0	1	2	0	0	0	1	0	6	3	0	2	1	10	1	1	1	1	1	1	40	2	3	2	1	0	0
2207	9	4	0	11	2	2	0	2	2	0	0	0	0	2	2	0	0	0	0	0	0	2	0	0	2	0	0	0	0	0	4	2	0	2	0	10	1	1	1	1	1	1	28	1	4	1	1	0	0
2208	6	1	0	11	2	2	0	2	2	2	0	0	0	0	0	0	0	0	0	2	2	2	0	0	2	0	0	0	2	0	10	6	2	2	0	8	1	3	1	1	1	1	39	1	4	1	1	1	0
2210	9	4	0	11	2	2	0	2	1	1	0	1	0	1	1	0	0	0	0	2	2	2	1	1	2	1	0	0	1	1	14	5	3	5	1	8	2	3	2	1	1	1	37	2	5	2	1	1	1
2211	8	3	0	23	4	2	0	0	2	0	0	0	1	2	0	0	0	0	0	0	0	2	0	0	2	0	0	0	0	0	1	1	0	0	0	10	1	1	1	1	1	1	44	2	5	5	1	0	0
2212	9	3	0	11	2	2	0	1	2	1	0	1	0	0	0	0	0	0	0	2	0	2	0	0	2	1	0	0	0	1	7	1	2	4	0	8	1	1	1	1	1	1	32	1	3	1	1	0	0
2213	8	2	0	11	2	1	0	1	2	0	1	0	1	1	0	0	0	0	1	1	1	2	0	1	2	1	0	1	1	1	11	4	0	3	4	8	1	2	1	1	3	1	60	1	4		1	1	0
2214	11	5	0	11	2	2	0	2	2	1	0	1	0	1	0	0	0	0	0	1	0	2	1	0	1	1	0	0	0	1	8	2	3	3	0	8	1	1	2	1	1	1	41		4	1	1	1	0
2215	9	4	0	11	2	1	0	0	2	0	0	0	0	2	0	0	1	0	1	2	1	2	0	2	0	0	0	2	0	1	10	1	1	3	5	7	1	1	1	1	3	1	36	2	3	1	1	0	0
2216	6	1	0	11	2	2	0	2	2	1	0	1	0	2	0	0	0	0	0	1	1	2	0	0	2	0	0	0	0	0	6	3	2	1	0	10	1	1	1	1	1	1	23	2	4	1	1	1	1
2217	7	2	0	11	2	2	0	0	2	1	0	0	0	2	0	0	0	0	0	1	2	2	0	0	2	0	0	0	2	2	8	4	1	3	0	10	1	2	1	1	1	1	30	2	5	1	1	1	0
2218	11	4	0	11	2	2	0	0	1	0	0	0	0	2	0	0	0	0	0	2	2	2	0	0	2	1	0	1	2	1	9	4	0	4	1	9	1	2	1	1	1	1	32	1	4	1	1	0	0
2219	8	3	0	11	2	2	0	1	2	0	0	0	0	2	0	1	0	0	0	0	1	2	0	0	2	1	0	0	0	0	4	2	0	1	1	10	1	1	1	1	1	1	28	2	4	1	1	1	1
2221	10	5	0	11	2	2	0	0	2	0	0	0	0	0	1	0	0	0	0	1	2	0	1	0	1	2	0	1	0	1	9	2	1	5	1	5	1	1	1	1	1	2	32	2	5	1	1	0	0
2222	11	5	0	11	2	2	0	1	2	0	0	0	1	1	0	0	0	0	0	0	1	2	0	0	2	0	0	1	1	0	5	4	0	0	1	9	1	2	1	1	1	1	39	1	5	2	1	1	1
2223	6	1	0	11	2	2	0	1	2	0	0	0	0	2	0	1	0	0	0	0	0	2	0	2	2	1	0	2	1	0	8	2	0	1	5	10	1	1	1	1	3	1	31	2	5	1	1	1	0
2225	10	3	0	11	2	2	0	1	2	1	0	2	1	1	1	1	1	1	2	1	0	1	0	1	2	1	0	1	2	1	18	5	4	4	5	8	3	3	1	1	3	1	29	1	7	1	1	0	0
2226	10	5	0	11	2	1	1	1	1	1	0	1	1	1	0	1	0	1	1	1	1	1	1	1	1	1	0	1	0	1	15	4	3	4	4	5	2	2	2	1	3	2	47	1	3	2	1	1	0
2227	7	2	0	11	2	0	2	0	0	2	2	1	0	2	1	2	0	2	1	2	2	1	2	2	1	2	0	0	2	1	26	6	5	8	7	4	3	3	1	3	3	3	25	2	2		1	0	1
2228	9	4	0	11	2	2	0	1	2	0	0	0	0	2	0	0	0	0	0	2	2	2	0	0	2	1	0	0	1	2	9	4	0	5	0	10	1	2	1	1	1	1	29	2	5	3	1	1	0
2229	7	1	0	11	2	2	0	2	1	1	0	1	0	1	1	0	0	0	0	1	1	2	0	1	2	1	0	1	1	1	12	4	2	4	2	8	1	2	1	1	1	1	25	3	3	2	1	1	0
2230	6	1	0	11	2	2	0	0	2	0	2	0	2	2	2	0	2	2	0	2	1	2	2	2	2	1	0	1	2	1	22	7	4	6	5	10	3	3	1	2	3	1	36	2	4	1	1	0	0
2231	7	2	0	11	2	2	2	0	2	1	0	1	1	1	0	0	0	0	0	2	2	2	1	1	2	1	0	1	1	1	15	4	3	6	2	9	2	2	2	2	1	1	31	2	3	2	1	0	0
2232	7	2	0	11	2	2	0	0	1	1	0	0	1	2	1	0	0	0	0	1	1	1	0	0	2	1	0	1	2	1	10	4	1	4	1	8	1	2	1	1	1	1	32	2	3	1	1	0	1
2233	6	1	0	11	2	2	0	0	1	1	1	0	0	0	0	1	0	0	1	2	1	2	2	0	1	2	0	0	0	1	12	1	3	5	3	6	1	1	2	1	2	1	27	1	4	1	0	0	1
2234	9	4	0	11	2	0	0	0	1	0	0	1	0	0	0	0	1	0	0	1	1	2	1	1	1	0	0	0	0	1	7	1	3	2	1	4	1	1	2	1	1	3	34	3	2	3	1	1	0
2235	8	2	0	11	2	1	1	0	1	0	0	2	0	1	0	0	1	0	0	1	1	1	1	0	1	1	0	0	1	1	10	2	4	4	0	5	1	1	1	1	1	2	32	2	3	1	1	0	0
2236	8	2	0	11	2	2	1	0	2	0	0	0	0	2	0	0	0	0	0	0	0	2	2	0	2	0	0	0	0	0	3	0	2	1	0	10	1	1	1	1	1	1	39	1	3	1	1	1	0
2237	8	2	0	11	2	2	0	0	2	1	0	0	1	2	0	0	0	0	0	0	1	2	0	0	2	0	0	0	0	0	3	2	1	0	0	10	1	1	1	1	1	1	40	2	3	1	1	1	0
2238	7	1	0	11	2	2	0	1	2	1	0	0	1	1	0	0	0	2	0	1	2	2	1	0	1	0	0	1	1	0	11	7	2	1	1	8	1	3	1	1	1	1	29	1	4	2	1	0	0
2239	7	2	0	11	2	2	0	0	2	0	0	0	1	0	0	0	0	0	0	2	1	2	0	0	0	1	0	1	0	0	6	2	0	3	1	6	1	1	1	1	1	1	25	2	5	1	1	0	0
2240	7	2	0	11	2	2	0	0	2	2	0	1	0	1	0	0	0	2	1	2	2	2	0	2	1	2	0	2	2	2	20	6	3	6	5	8	3	3	2	2	3	1	36	1	2	1	1	1	0
2241	11	5	0	11	2	2	0	0	2	1	0	0	2	2	0	0	0	1	0	0	1	2	0	0	2	0	0	0	0	0	5	4	1	0	0	10	1	2	1	1	1	1	32	2	3	2	1	1	0
2242	6	1	0	11	2	2	1	0	2	0	0	0	1	2	0	0	0	0	0	1	1	2	0	0	2	1	0	0	1	1	7	3	0	4	0	10	1	1	1	1	1	1	48	1	4	2	1	0	0
2243	7	2	0	11	2	1	0	0	1	0	0	1	0	1	0	1	0	0	1	0	0	1	0	0	1	1	0	0	0	1	5	0	1	2	2	5	1	1	1	1	1	2	41	1	2	2	0	0	0
2245	9	4	0	11	2	1	0	2	2	2	0	1	0	0	0	0	0	0	1	2	0	2	2	0	1	0	0	0	0	2	12	2	5	4	1	6	1	1	1	1	1	1	27	2	3	2	1	0	0
2246	7	1	0	11	2	2	0	0	2	0	0	0	0	0	0	0	0	2	0	2	2	2	0	0	0	2	0	1	2	0	11	6	0	4	1	6	1	3	1	1	1	1	37	1	7	3	1	1	0
2248	8	3	0	11	2	2	0	0	2	0	0	0	0	2	1	0	0	0	0	0	0	2	1	0	2	1	0	0	0	0	3	0	1	2	0	10	1	1	1	1	1	1	39	2	3	1	1	1	0
2249	6	1	0	11	2	2	0	0	2	0	0	0	0	0	0	0	0	0	0	0	2	2	0	0	1	0	0	2	0	0	4	2	0	0	2	7	1	1	1	1	1	1	34	1	4	1	1	1	0
2251	6	1	0	11	2	2	0	0	2	0	0	0	0	2	1	1	0	0	0	0	0	2	1	0	2	1	0	0	0	0	4	0	1	2	1	10	1	1	1	1	1	1	26	2	6	1	1	0	0
2252	6	1	0	11	2	2	0	0	2	0	0	0	0	0	2	0	0	2	0	2	2	2	0	0	1	0	0	1	0	2	11	4	0	6	1	7	1	2	1	2	1	1	27	2	3	1	1	0	0
2253	10	3	0	11	2	2	0	0	2	1	0	1	0	2	1	0	0	0	0	1	0	2	1	0	1	1	0	1	0	1	8	0	3	4	1	9	1	1	2	1	1	1	35	1	5	1	1	0	0
2254	8	3	0	11	2	2	1	1	1	0	1	0	0	0	2	0	0	0	0	2	1	2	1	0	2	1	0	1	1	1	13	3	1	7	2	7	1	1	1	3	1	1	34	1	3	1	1	1	0
2255	10	5	0	11	2	2	0	0	1	0	0	0	0	2	0	0	0	0	0	2	2	2	0	0	2	0	0	2	0	0	6	2	0	2	2	9	1	1	1	1	1	1	33	2	3	1	1	1	0
2256	8	3	0	11	2	1	0	0	0	1	0	1	0	1	0	1	1	0	0	1	0	1	1	0	1	2	0	0	0	1	9	0	4	4	1	4	1	1	1	1	1	3	33	2		1	1	1	0
2257	6	1	0	11	2	2	0	0	2	0	2	0	0	0	0	0	0	0	0	2	2	2	0	0	1	0	0	1	0	2	9	2	0	4	3	7	1	1	1	1	2	1	43	1	2	1	1	0	0
2258	7	2	0	11	2	0	1	1	0	1	1	2	0	0	1	2	1	1	2	1	0	0	1	1	0	2	1	1	0	2	22	2	6	7	7	0	3	1	1	3	3	3	39	2	7	2	1	1	1
2259	6	1	0	11	2	2	0	0	2	0	0	0	2	2	0	0	0	0	0	2	2	2	0	0	2	0	0	2	0	0	8	4	0	2	2	10	1	2	1	1	1	1		2	4	2	1	1	0
2260	10	5	0	11	2	2	0	2	2	1	0	0	1	2	1	0	0	0	1	2	2	2	0	1	2	1	0	0	0	1	13	5	1	5	2	10	1	3	1	1	1	1	40	2	4	2	1	0	0
2261	6	1	0	11	2	2	1	0	2	0	0	0	0	0	0	0	0	0	0	0	1	2	0	0	2	0	0	2	0	0	4	1	0	1	2	8	1	1	1	1	1	1	29	2	6	2	1	1	0
2262	7	2	0	11	2	2	0	1	2	1	0	1	0	1	0	0	0	1	0	1	0	2	1	1	2	1	0	0	1	1	10	3	3	3	1	9	1	1	2	1	1	1	33	1	3	1	1	1	0
2263	9	4	0	11	2	2	0	0	2	1	0	1	0	1	0	0	0	0	0	0	1	2	1	0	1	1	0	0	0	1	6	1	3	2	0	8	1	1	2	1	1	1	38	2	2	2	1	1	1
2264	9	4	0	11	2	2	2	0	2	0	0	1	1	2	1	0	0	0	0	2	2	2	1	0	0	2	0	2	0	1	15	3	2	8	2	8	2	1	1	3	1	1		1		2	0	0	0
2265	11	5	0	11	2	1	0	0	1	0	0	2	2	2	0	0	0	0	1	2	2	2	0	0	1	0	0	1	2	0	12	6	2	2	2	7	1	3	1	1	1	1	44	2	6		1	1	1
2266	9	4	0	11	2	1	0	1	0	1	1	2	0	0	1	1	0	0	1	0	0	1	1	0	1	1	0	1	1	1	13	2	4	3	4	3	1	1	1	1	3	3	63	1	5	1	1	0	0
2267	7	3	0	11	2	1	1	0	1	0	1	2	0	1	1	1	0	1	1	1	1	1	0	0	1	1	0	1	1	1	14	3	2	5	4	5	2	1	1	1	3	2	63	1	5	1	1	1	0
2268	7	1	0	11	2	2	1	0	2	0	0	1	0	1	0	0	0	0	1	1	1	2	0	2	2	2	0	0	0	0	9	1	1	4	3	9	1	1	1	1	2	1	35	1	4	1	1	1	0
2269	8	2	0	11	2	2	1	2	1	2	2	1	1	1	2	0	2	2	0	0	0	0	2	2	0	0	2	2	0	2	25	5	9	5	6	4	3	3	1	1	3	3	29	1	5	1	1	1	0
2270	8	3	0	11	2	2	1	1	2	0	0	1	0	2	0	0	1	1	0	1	1	2	0	0	1	0	0	0	1	1	9	4	2	3	0	9	1	2	1	1	1	1	30	3	4	2	1	1	1
2271	10	5	0	11	2	2	0	2	2	1	0	0	1	2	1	0	0	1	1	1	1	2	0	0	2	0	0	1	1	1	12	6	1	3	2	10	1	3	1	1	1	1	37	1		1	1		0
2272	11	5	0	11	2	1	0	1	1	0	0	2	0	1	0	1	0	0	1	0	1	1	0	0	1	1	0	1	1	2	11	3	2	3	3	5	1	1	1	1	2	2		2	4	1	1	1	0
2273	6	1	0	11	2	1	1	1	0	2	0	2	0	0	2	2	2	0	2	2	2	0	0	0	0	2	0	2	2	2	26	5	6	9	6	1	3	3	1	3	3	3	29	2	3	1	1	0	1
2274	9	4	0	11	2	2	0	0	1	0	0	0	0	2	0	0	0	0	0	0	1	2	1	0	2	1	0	0	1	0	4	2	1	1	0	9	1	1	1	1	1	1	36	2	3	1	1	1	1
2275	6	1	0	11	2	2	0	0	1	0	0	1	0	2	0	0	0	0	1	1	1	2	0	1	2	1	0	0	1	1	8	2	1	3	2	9	1	1	1	1	1	1	38	1	10	2	1	0	0
2276	9	3	0	11	2	2	1	0	2	0	0	0	0	2	1	1	0	0	0	0	1	2	1	1	1	1	0	1	0	0	8	1	1	3	3	9	1	1	1	1	2	1	36	2	4	1	1	0	0
2278	10	5	0	11	2	2	0	2	2	2	1	2	1	2	0	0	1	1	0	2	2	2	1	2	1	2	0	1	0	1	21	6	6	5	4	9	3	3	1	1	3	1	31	1	2	1	1	0	1
2279	10	4	0	11	2	2	0	1	2	0	0	0	0	2	0	0	2	1	0	0	0	2	1	1	1	2	0	1	1	1	11	3	3	3	2	9	1	1	2	1	1	1	33	1	3	1	1	1	0
2281	7	1	0	11	2	2	1	0	2	0	0	0	0	2	1	0	0	0	0	1	1	2	1	0	1	1	0	0	1	1	8	2	1	5	0	9	1	1	1	1	1	1	29	1	5	1	1	0	0
2282	7	2	0	11	2	2	0	0	2	0	0	0	0	2	0	0	0	0	0	2	1	2	0	1	2	1	0	2	2	1	10	3	0	4	3	10	1	1	1	1	2	1	25	1	4	1	1	1	0
2283	7	2	0	11	2	2	0	0	2	1	0	1	1	2	0	0	0	0	0	0	0	2	0	0	2	1	0	0	0	0	4	1	2	1	0	10	1	1	1	1	1	1	24	2	3	1	1	1	0
2284	8	2	0	11	2	1	2	0	2	2	0	1	0	0	2	0	0	0	0	2	2	2	1	0	2	2	0	0	2	1	17	4	4	9	0	7	3	2	1	3	1	1	28	2	4	1	1	0	0
2285	9	5	0	11	2	2	0	0	2	0	0	0	0	2	0	0	0	2	0	0	0	2	2	0	2	0	0	0	0	0	4	2	2	0	0	10	1	1	1	1	1	1	39	2	6	5	1	0	1
2286	8	2	0	11	2	2	0	0	2	0	0	0	0	2	0	0	0	0	0	2	2	2	0	0	2	0	0	1	0	0	5	2	0	2	1	10	1	1	1	1	1	1	33	2	2	1	1	1	0
2287	6	1	0	11	2	2	0	1	2	1	0	0	0	2	0	0	0	0	0	0	1	2	0	0	2	0	0	1	0	0	4	2	1	0	1	10	1	1	1	1	1	1	36	2	3	1	1	1	0
2288	8	2	0	11	2	2	0	2	2	0	0	0	2	2	0	0	0	2	0	1	1	2	0	1	2	1	0	0	1	1	12	8	0	3	1	10	1	3	1	1	1	1	36	2	4	1	1	1	0
2289	7	2	0	11	2	2	2	2	2	0	0	0	1	1	0	0	0	0	0	0	0	2	0	0	2	0	0	0	0	0	5	3	0	2	0	9	1	1	1	1	1	1	32	1	3	1	1	1	1
2290	7	2	0	11	2	1	2	2	2	0	0	0	0	1	2	0	0	0	1	2	1	2	0	0	1	1	0	1	0	1	13	3	0	8	2	7	1	1	1	3	1	1	30	1	5	1	1	0	0
2291	6	1	0	11	2	2	2	1	2	0	0	0	0	2	1	0	0	1	0	1	2	2	0	1	2	0	0	1	0	0	10	4	0	4	2	10	1	2	1	1	1	1	38	2	3	1	1	1	0
2293	8	2	0	11	2	1	0	2	1	2	1	0	0	2	2	0	0	1	1	1	2	1	0	0	1	0	0	1	2	1	16	7	2	4	3	6	2	3	1	1	2	1	32	1	4	1	1	1	0
2295	6	1	0	11	2	2	0	2	1	1	1	0	1	2	1	0	1	1	0	1	1	1	1	0	2	1	0	0	2	1	15	7	3	4	1	8	2	3	2	1	1	1	37	2	5	2	1	0	0
2296	8	3	0	11	2	1	0	0	1	0	0	1	0	1	0	1	0	0	1	0	0	1	0	0	1	1	0	1	0	1	6	0	1	2	3	5	1	1	1	1	2	2	35	2	5	1	1	0	1
2297	8	3	0	11	2	2	2	0	1	2	0	2	2	1	2	1	0	0	0	2	2	2	0	1	1	0	0	1	2	0	19	6	4	6	3	7	3	3	1	2	2	1	36	1	7	2	1	1	0
2298	8	3	0	11	2	2	0	2	2	2	0	0	0	2	0	2	2	2	0	1	2	1	0	0	1	0	0	0	1	0	14	7	4	1	2	8	2	3	1	1	1	1	31	2	5	1	1	1	0
2299	10	5	0	11	2	2	0	1	1	1	1	1	0	0	0	0	0	0	0	1	0	2	1	1	2	0	0	0	0	0	7	1	3	1	2	7	1	1	2	1	1	1	43	3	3	1	1	0	0
2300	10	5	0	11	2	2	0	0	1	1	0	0	0	2	0	0	0	1	0	0	2	2	0	2	2	0	0	1	2	0	9	5	1	0	3	9	1	3	1	1	2	1	35	2	5	2	0	0	0
2301	7	1	0	11	2	2	0	2	2	1	0	1	0	1	1	1	0	0	0	1	1	2	0	0	2	1	0	1	2	1	13	5	2	4	2	9	1	3	1	1	1	1	32	2	4	1	1	0	0
2303	7	2	0	11	2	2	0	2	2	1	0	0	0	2	0	0	0	2	0	0	0	2	0	0	2	0	0	0	2	0	7	6	1	0	0	10	1	3	1	1	1	1	30	2	4	1	1	1	0
2305	11	5	0	11	2	2	1	0	2	1	0	0	1	2	1	2	0	0	0	1	2	2	1	0	2	1	0	1	0	1	13	3	2	5	3	10	1	1	1	1	2	1	44	1	2	1	1	0	0
2306	11	5	0	11	2	2	0	1	2	0	0	0	0	2	0	2	0	0	0	0	0	2	0	0	2	0	0	0	0	0	3	1	0	0	2	10	1	1	1	1	1	1	48	1	3	2	1	1	0
2307	7	1	0	11	2	2	1	0	0	1	0	0	0	1	0	0	0	0	0	0	0	2	0	0	1	0	0	0	0	1	3	0	1	2	0	6	1	1	1	1	1	1	44	2	5	1	1	0	0
2308	10	5	0	11	2	2	1	0	1	0	1	1	2	2	1	0	0	0	1	1	1	2	1	0	2	0	0	1	1	1	13	4	2	4	3	9	1	2	1	1	2	1	40	1	6	1	1	1	0
2310	10	5	0	11	2	2	2	1	2	1	0	1	2	1	1	0	0	1	1	2	2	2	2	1	0	1	0	0	0	1	19	6	4	7	2	7	3	3	1	3	1	1	39	1	4	3	1	0	0
2311	11	5	0	11	2	2	2	0	1	0	1	1	0	2	2	1	0	0	1	2	1	2	2	2	1	0	0	2	1	1	19	2	3	7	7	8	3	1	2	3	3	1	42	1	5		0	1	0
2312	10	4	0	11	2	2	0	0	1	0	0	0	0	2	0	0	0	0	0	1	0	2	0	0	2	0	0	0	0	0	1	0	0	1	0	9	1	1	1	1	1	1	26	2	3	3	1	1	0
2313	10	5	0	11	2	1	0	0	1	0	0	1	0	1	0	1	0	0	1	1	1	1	0	0	1	1	0	0	0	1	7	1	1	3	2	5	1	1	1	1	1	2	46	1	5	3	1	1	0
2314	7	2	0	11	2	1	2	0	2	0	0	0	0	2	2	0	0	0	0	2	2	2	0	0	0	2	0	1	0	0	11	2	0	8	1	7	1	1	1	3	1	1		1	4	1	1	1	0
2315	6		0	11	2	1	2	1	2	0	0	0	0	0	0	0	0	0	0	1	0	2	0	1	2	0	0	0	0	2	7	1	0	5	1	7	1	1	1	1	1	1	25	2	3	1	1	1	0
2318	6	1	0	11	2	2	0	0	2	0	0	0	0	2	0	0	0	0	0	0	0	2	0	0	2	0	0	0	0	0	0	0	0	0	0	10	1	1	1	1	1	1	27	2	3		1	1	0
2319	9	4	0	11	2	2	1	0	2	1	0	0	0	2	2	0	0	0	0	1	0	2	1	0	2	1	0	0	0	1	8	0	2	6	0	10	1	1	1	2	1	1	39	2	2	1	1	1	0
2320	10	4	0	11	2	2	0	0	2	0	0	0	0	0	0	0	0	0	0	0	0	2	0	0	2	0	0	2	0	0	2	0	0	0	2	8	1	1	1	1	1	1	39	2	6	5	1	1	0
2321	7	2	0	11	2	2	1	0	2	0	0	1	0	2	0	0	0	0	0	1	1	2	0	0	2	1	0	2	0	0	7	1	1	3	2	10	1	1	1	1	1	1	33	1	4	1	1	1	0
2322	11	4	0	11	2	2	0	2	2	1	1	0	1	2	0	1	0	0	0	2	1	2	0	0	1	1	0	2	1	1	14	5	1	4	4	9	2	3	1	1	3	1	38	2	4	2	0	1	0
2323	8	3	0	11	2	2	0	0	2	0	0	1	0	2	0	0	0	0	0	0	1	2	0	0	2	1	0	0	1	0	4	2	1	1	0	10	1	1	1	1	1	1	32	2	3	1	1	1	0
2324	7	2	0	11	2	2	1	0	1	2	0	1	0	2	0	0	1	0	0	2	0	2	2	2	2	2	1	1	0	2	17	0	7	7	3	9	3	1	1	3	2	1	35	1	4	2	1	1	0
2325	8	2	0	11	2	2	0	0	2	1	0	2	0	1	0	0	0	0	0	0	2	2	0	1	2	0	0	0	1	0	7	3	3	0	1	9	1	1	2	1	1	1	24	2	4	2	1	0	0
2326	10	5	0	11	2	1	0	0	2	0	2	2	0	2	0	0	0	0	1	0	0	0	2	0	2	0	0	0	0	0	7	0	4	0	3	7	1	1	1	1	2	1	32	2	5	11	1	1	0
2327	9	5	0	11	2	0	1	1	2	2	0	2	0	2	2	0	2	0	0	2	0	2	2	0	1	2	0	0	1	2	19	2	8	9	0	7	3	1	1	3	1	1	37	2	4	1	1	1	0
2329	10	5	0	11	2	1	0	0	2	0	0	1	1	2	0	0	0	0	0	2	1	2	0	0	2	1	0	1	0	1	8	2	1	4	1	9	1	1	1	1	1	1	31	2	3	1	1	1	0
2330	10	5	0	11	2	1	0	1	1	1	0	2	0	0	0	1	0	0	1	1	0	1	0	0	1	2	0	0	1	2	12	2	3	5	2	4	1	1	2	1	1	3		2	4	1	1	1	0
2331	10	5	0	11	2	2	0	0	2	0	1	0	1	2	0	0	0	0	0	1	2	2	0	1	2	1	0	1	0	0	8	3	0	2	3	10	1	1	1	1	2	1	54	1	5		1	1	0
2332	8	3	0	11	2	2	2	2	2	1	2	0	1	2	2	0	0	0	0	0	1	2	0	0	2	1	0	1	2	0	15	6	1	5	3	10	2	3	1	1	2	1	40	2	4	1	1	0	1
2333	7	2	0	11	2	2	0	2	2	2	0	1	1	2	1	0	1	1	0	1	1	2	2	1	2	0	1	2	1	0	18	6	7	2	3	10	3	3	1	1	2	1	42	2	2	1	1	0	0
2335	8	3	0	11	2	2	0	1	2	1	0	0	1	2	0	0	2	1	0	1	1	2	0	1	1	1	0	0	0	1	11	4	3	3	1	9	1	2	2	1	1	1	23	1	6	1	1	0	0
2336	8	2	0	11	2	2	2	2	2	2	0	1	2	2	1	0	1	2	0	2	2	2	0	0	2	2	0	2	2	2	25	10	4	9	2	10	3	3	1	3	1	1	32	1	5	1	1	0	0
2337	9	4	0	11	2	1	2	2	2	2	0	1	1	0	0	1	1	0	2	2	0	1	0	1	1	2	0	2	0	2	21	3	4	8	6	5	3	1	1	3	3	2	42	1	5	1	1	0	0
2338	10	5	0	11	2	2	1	0	2	0	0	0	0	2	0	0	0	0	0	0	2	2	1	1	2	0	0	2	2	1	10	4	1	2	3	10	1	2	1	1	2	1	51	1	3	1	1	0	0
2339	9	4	0	11	2	1	0	1	1	0	0	1	0	1	0	1	0	0	1	1	0	1	0	0	1	1	0	0	0	1	7	1	1	3	2	5	1	1	1	1	1	2	39	1	4	1	1	1	0
2341	8	3	0	11	2	1	0	0	2	0	0	1	0	2	0	0	1	0	0	0	1	2	1	0	1	1	0	0	0	0	5	1	3	1	0	8	1	1	2	1	1	1	28			1	1	0	0
2344	10	5	0	11	2	2	2	2	2	0	0	1	1	2	0	1	0	0	0	1	0	2	0	0	2	1	0	0	2	0	11	5	1	4	1	10	1	3	1	1	1	1	50	2	3	2	0	0	0
2345	6	1	0	11	2	2	0	0	2	0	0	0	0	1	1	0	0	0	0	1	1	2	0	0	2	1	0	1	2	1	8	3	0	4	1	9	1	1	1	1	1	1	36	2	3	2	1	1	0
2346	10	5	0	11	2	2	0	0	2	0	1	0	0	2	0	0	0	0	0	1	2	2	0	0	2	0	0	0	0	1	5	2	0	2	1	10	1	1	1	1	1	1	33	2	4	2	1	0	0
2347	7	2	0	11	2	2	1	1	2	1	0	1	1	1	0	0	1	2	0	1	0	2	1	2	2	1	0	0	0	1	14	4	4	4	2	9	2	2	1	1	1	1	37	2	4	1	1	0	0
2348	9	4	0	11	2	2	2	2	2	2	0	0	0	2	2	0	2	0	0	2	1	2	0	2	2	0	0	1	2	0	18	5	4	6	3	10	3	3	1	2	2	1	40	2	5	2	1	1	0
2349	9	3	0	11	2	0	0	1	1	1	0	2	1	1	0	1	0	0	1	0	1	1	0	0	1	1	0	0	1	1	11	4	3	2	2	4	1	2	2	1	1	3	30	1	6	1	1	1	0
2350	11	5	0	11	2	2	0	0	2	0	0	0	0	2	1	0	2	0	0	0	0	2	0	0	2	0	0	0	0	0	3	0	2	1	0	10	1	1	1	1	1	1	43	2	4	1	1	0	0
2351	8	3	0	11	2	2	1	0	1	0	0	1	1	2	0	0	1	0	1	1	1	2	1	0	1	1	0	0	1	0	10	3	3	3	1	8	1	1	2	1	1	1	30	1	4		1	1	0
2352	10	5	0	11	2	2	0	1	2	0	0	1	0	2	0	0	0	0	0	0	2	2	1	1	2	2	0	1	1	0	10	4	2	2	2	10	1	2	1	1	1	1	54	1	5		1	1	0
2353	8	3	0	11	2	2	0	0	1	0	0	1	0	2	0	0	0	0	0	0	1	2	0	0	2	0	0	0	1	2	5	2	1	2	0	9	1	1	1	1	1	1	29	2	3	2	1	1	0
2354	6	2	0	11	2	2	1	1	2	1	1	0	1	2	1	0	1	1	1	0	1	1	0	0	1	1	0	1	0	1	13	4	2	4	3	8	1	2	1	1	2	1	32	1	3	1	1	1	0
2355	6	1	0	11	2	2	1	0	2	2	0	0	2	2	1	0	0	0	0	2	0	2	1	1	2	1	0	2	0	1	14	2	3	6	3	10	2	1	2	2	2	1	27	1	6	1	1	0	0
2356	6	1	0	11	2	2	2	0	2	2	0	0	0	0	2	0	0	0	0	2	0	2	2	2	2	0	0	0	0	0	12	0	4	6	2	8	1	1	1	2	1	1	27	2	10	1	1	0	0
2357	6	1	0	11	2	1	0	0	1	1	0	1	0	1	0	1	0	0	1	0	1	1	0	0	1	1	0	1	0	1	8	1	2	2	3	5	1	1	1	1	2	2	19	2	4	1	1	0	0
2358	10	3	0	11	2	2	0	0	2	0	0	0	0	0	0	0	0	0	0	0	0	2	0	0	2	0	0	0	0	0	0	0	0	0	0	8	1	1	1	1	1	1	31	1	3	1	1	0	0
2359	9	3	0	11	2	2	0	0	2	0	0	0	0	2	0	0	0	0	0	0	0	2	0	2	2	0	0	1	0	0	3	0	0	0	3	10	1	1	1	1	2	1	27	1	4	1	1	0	1
2360	9	4	0	11	2	1	2	2	2	2	2	1	1	2	2	0	2	1	1	2	2	2	1	2	1	1	1	1	1	1	28	7	7	8	6	8	3	3	1	3	3	1	38	2	5	1	1	0	0
2361	8	2	0	11	2	1	0	0	1	0	0	1	0	1	0	0	0	0	0	1	1	2	0	1	2	0	0	0	0	0	4	1	1	1	1	7	1	1	1	1	1	1	26	1	5	1	1	1	0
2362	6	1	0	11	2	2	0	0	2	0	0	0	0	2	0	0	0	0	0	0	2	2	0	0	2	0	0	0	2	0	4	4	0	0	0	10	1	2	1	1	1	1	38	2	8	2	1	1	0
2363	11		0	11	2	1	0	0	1	0	1	2	1	0	2	2	2	2	1	0	0	2	2	1	2	0	0	1	2	2	21	5	6	4	6	6	3	3	1	1	3	1	39	1	2	1	1	1	0
2364	10	5	0	11	2	2	0	1	2	0	0	1	0	2	0	0	1	0	0	1	1	2	0	0	2	0	0	1	0	1	7	2	2	2	1	10	1	1	1	1	1	1	29	2	4	1	1	1	0
2365	7	2	0	11	2	0	0	0	1	1	0	2	0	0	1	2	1	0	1	0	0	1	0	1	1	1	0	1	0	1	12	0	4	3	5	3	1	1	1	1	3	3		1	6	1	1	0	0
2367	8	3	0	11	2	2	1	0	0	0	0	0	0	1	2	0	0	0	0	2	2	2	0	0	2	2	0	0	2	2	13	4	0	9	0	7	1	2	1	3	1	1	26	1	4	1	1	1	0
2368	9	4	0	11	2	1	0	0	2	0	0	1	0	0	2	0	0	0	1	1	2	2	0	1	1	1	0	0	2	1	12	4	1	5	2	6	1	2	1	1	1	1	30	1	4	1	0	1	0
2369	9	4	0	11	2	2	2	2	1	2	0	1	2	2	2	0	2	2	0	2	2	2	2	2	2	2	2	1	2	1	31	10	9	9	3	9	3	3	1	3	2	1	26	1	5	1	1	0	0
2370	7	2	0	11	2	2	0	2	2	0	0	0	0	2	2	0	0	0	1	2	0	2	0	0	2	1	0	2	2	0	12	4	0	5	3	10	1	2	1	1	2	1	25	2	4	2	1	1	0
2371	10	4	0	11	2	2	0	0	1	0	0	1	0	2	0	0	0	0	0	2	2	2	1	0	1	1	0	0	2	1	10	4	2	4	0	8	1	2	1	1	1	1	40	2	3	1	0	0	0
2373	8	3	0	11	2	2	0	0	2	0	2	0	2	2	2	0	0	1	1	2	2	1	0	1	1	0	0	2	2	1	18	7	0	5	6	8	3	3	1	1	3	1	27	2	4	2	1	1	0
2374	9	3	0	11	2	1	1	2	1	2	1	1	2	2	1	1	2	1	1	1	1	1	1	2	1	1	0	1	1	1	24	7	6	5	6	6	3	3	1	1	3	1	29	2	4	1	1	0	0
2376	7	1	0	11	2	2	2	0	2	2	0	2	0	1	2	0	2	0	1	2	2	1	0	1	2	2	0	1	1	1	21	3	6	9	3	8	3	1	1	3	2	1	48	1	3		1	0	0
2377	7	2	0	11	2	1	1	1	1	0	0	1	0	0	2	0	1	1	1	2	2	1	1	1	1	2	0	1	0	2	19	4	3	9	3	4	3	2	2	3	2	3	60	1	6	1	1	0	0
2378	7	2	0	11	2	0	2	1	2	0	0	2	0	0	2	0	2	0	1	2	1	1	1	0	1	2	0	1	0	2	19	2	5	10	2	4	3	1	1	3	1	3	59	1	5	1	1	0	0
2379	7	1	0	21	4	2	0	0	2	1	0	1	0	1	0	0	0	0	0	1	1	2	0	0	1	1	0	0	0	1	6	1	2	3	0	8	1	1	1	1	1	1	39	3	5	6	1	0	1
2380	6	1	0	11	2	2	1	1	2	2	0	1	0	2	1	1	0	0	0	1	0	2	0	0	2	1	0	0	0	1	10	1	3	5	1	10	1	1	2	1	1	1	45	3	4	2	1	0	1
2381	6	1	0	11	2	2	0	0	2	1	0	1	2	2	1	0	0	0	0	1	1	2	0	0	1	1	0	0	0	1	9	3	2	4	0	9	1	1	1	1	1	1	45	3	4	2	1	0	0
2383	9	4	0	12	2	2	0	1	2	1	0	2	1	2	0	0	0	1	0	1	0	2	0	0	2	1	0	1	2	0	11	5	3	2	1	10	1	3	2	1	1	1	25	2	4	1	1	0	0
2385	7	2	0	12	2	2	0	1	2	0	0	0	0	2	0	0	0	0	0	0	0	2	0	0	2	1	0	0	1	0	3	2	0	1	0	10	1	1	1	1	1	1	43	3	4	2	1	0	1
2386	7	2	0	12	2	2	1	2	1	1	0	0	0	2	2	0	2	1	1	2	1	2	0	2	2	0	0	1	2	0	18	6	3	5	4	9	3	3	2	1	3	1	25	1	3	1	1	1	0
2387	9	4	0	12	2	2	0	0	2	0	2	1	0	0	2	0	0	2	0	2	2	2	0	1	2	0	0	2	2	0	16	6	1	4	5	8	2	3	1	1	3	1	30	1	3	1	1	1	1
2388	6	2	0	12	2	2	0	2	2	0	0	0	2	0	0	0	0	0	0	0	2	2	0	2	2	0	0	0	2	0	10	8	0	0	2	8	1	3	1	1	1	1	53	1	4	1	1	1	0
2389	6	1	0	12	2	2	0	1	2	0	0	0	0	2	0	0	0	0	0	0	0	2	0	0	2	0	0	1	2	0	4	3	0	0	1	10	1	1	1	1	1	1	35	1	5	2	1	1	0
2390	8	3	0	12	2	1	0	0	2	2	0	2	0	2	0	1	2	0	2	0	0	1	2	1	2	2	1	2	0	0	17	0	9	2	6	8	3	1	1	1	3	1	25	1	4	1	1	0	0
2391	6	1	0	12	2	2	0	0	2	1	0	0	1	2	0	0	0	0	0	1	2	2	0	0	2	1	0	0	2	1	9	5	1	3	0	10	1	3	1	1	1	1	35	1	5	1	1	0	1
2392	9	5	0	12	2	1	1	1	0	0	0	2	1	0	0	2	1	0	2	1	0	1	0	0	0	2	0	0	0	2	15	2	3	6	4	2	2	1	2	2	3	3	32	1	4	1	1	0	0
2393	10	5	0	12	2	0	2	1	1	2	2	1	1	1	2	1	2	0	0	2	2	1	2	2	1	2	2	2	2	2	32	6	9	10	7	4	3	3	1	3	3	3	37	2	7	1	1	0	0
2394	9	4	0	23	4	2	0	0	2	0	0	1	1	2	0	0	0	0	0	1	1	2	1	1	2	2	0	0	1	1	10	3	2	4	1	10	1	1	1	1	1	1	42	3	3	3	1	1	0
2395	7	2	0	12	2	1	0	0	2	1	0	1	0	1	0	0	1	0	0	1	1	2	0	1	1	2	0	0	1	0	9	2	3	3	1	7	1	1	2	1	1	1	37	3	4	4	1	1	1
2396	6	1	0	12	2	2	0	1	2	0	0	1	1	1	0	0	0	0	0	1	0	2	1	0	1	1	0	0	0	1	7	2	2	3	0	8	1	1	1	1	1	1	38	3	3	2	1	0	0
2397	7	2	0	12	2	2	0	2	2	1	0	1	0	1	0	0	1	0	0	1	1	2	1	1	2	1	0	0	1	2	13	4	4	4	1	9	1	2	1	1	1	1	32	2	3	1	1	1	1
2398	6	1	0	12	2	2	0	1	2	1	0	1	0	2	0	0	0	0	0	0	0	2	1	0	2	1	0	0	1	1	7	2	3	2	0	10	1	1	2	1	1	1	43	2	4	3	1	1	0
2399	6	1	1	8	2	2	0	0	2	0	0	0	0	2	0	0	0	0	0	0	2	2	0	0	1	0	0	0	1	0	3	3	0	0	0	9	1	1	1	1	1	1	37	2	4	1	1	0	0
2400	7	1	1	8	2	2	0	1	2	0	0	1	0	1	0	0	0	0	0	1	2	2	0	0	1	2	0	1	1	2	11	4	1	5	1	8	1	2	1	1	1	1	41	2	4	2	1	1	0
2401	9	3	1	8	2	2	1	0	2	0	2	2	2	2	1	0	0	1	0	1	2	2	0	0	2	1	0	0	1	0	14	6	2	4	2	10	2	3	1	1	1	1	27	2	3	1	1	0	1
2402	9	3	1	8	2	2	1	1	2	0	0	0	0	2	2	0	1	0	0	2	1	2	0	0	2	1	0	0	0	0	9	2	1	6	0	10	1	1	1	2	1	1	32	2	3	1	1	1	1
2404	9	3	1	8	2	2	0	0	2	0	0	0	1	1	2	0	0	0	0	0	2	2	0	0	1	0	0	0	0	0	5	3	0	2	0	8	1	1	1	1	1	1	36	2	4	1	1	0	0
2405	10	4	1	8	2	2	0	0	0	0	2	1	0	2	2	2	0	0	2	2	2	2	0	0	1	1	0	1	0	2	17	2	1	7	7	7	3	1	1	3	3	1	38	1	5	3	1	1	0
2406	6	1	1	8	2	2	2	0	2	1	0	0	0	2	2	0	0	1	0	2	2	2	0	1	2	1	0	0	0	1	13	3	1	8	1	10	1	1	1	3	1	1	25	1	4	1	1	0	1
2407	7	1	1	8	2	1	0	0	1	0	0	1	0	0	0	1	0	0	1	1	1	1	0	0	1	1	0	0	0	1	7	1	1	3	2	4	1	1	1	1	1	3	42	1	3	1	1	0	0
2408	10	4	1	8	2	2	0	0	2	1	0	0	2	2	2	0	1	1	0	1	1	2	0	1	2	1	0	1	1	0	13	5	2	4	2	10	1	3	1	1	1	1	31	2	4	2	1	0	0
2410	7	1	1	8	2	1	1	0	2	1	0	1	0	1	2	0	1	1	1	2	0	2	2	0	0	2	1	0	0	2	17	1	6	9	1	6	3	1	1	3	1	1		3	2	2	1	0	0
2411	10	5	1	8	2	2	0	0	2	0	0	0	0	2	0	0	0	0	0	0	0	2	0	0	2	0	0	0	2	0	2	2	0	0	0	10	1	1	1	1	1	1	53	1	3	1	1	1	0
2412	10	4	1	8	2	2	0	1	2	0	0	0	1	2	0	0	0	0	0	0	0	2	0	0	2	0	0	0	2	0	4	4	0	0	0	10	1	2	1	1	1	1	38	2	3	2	1	0	1
2413	8	3	1	8	2	2	2	2	2	1	1	0	1	2	2	0	0	2	0	2	2	2	1	1	2	1	1	1	2	1	23	9	3	8	3	10	3	3	2	3	2	1	33	2	4	2	1	0	0
2414	8	2	1	8	2	2	0	0	2	0	0	0	1	1	0	0	0	0	0	0	1	2	0	0	2	0	0	0	1	0	3	3	0	0	0	9	1	1	1	1	1	1	34	3	4	2	1	1	0
2415	10	4	1	8	2	2	1	2	0	1	0	1	1	2	1	1	1	1	0	2	1	2	1	1	2	1	0	1	1	1	19	6	4	6	3	8	3	3	1	2	2	1	43	3		4	1	0	0
2416	8	3	1	8	2	2	1	0	2	1	0	1	0	1	2	1	0	0	1	2	2	2	1	0	2	2	0	0	0	2	16	2	3	9	2	9	2	1	2	3	1	1	35	2	4	2	1	1	0
2418	10	5	1	8	2	2	0	1	2	1	0	0	1	2	0	0	0	1	0	0	0	1	0	1	2	0	0	1	1	0	7	4	1	0	2	9	1	2	1	1	1	1	34	2	4	1	1	1	0
2419	7	2	1	8	2	2	1	0	2	1	0	1	1	1	0	1	0	1	0	1	1	2	0	0	0	1	0	2	0	1	12	3	2	4	3	7	1	1	1	1	2	1	35	3	1	2	1	0	0
2420	8	3	1	8	2	2	0	0	1	0	2	0	0	1	0	0	0	0	0	0	0	2	0	0	2	2	0	0	0	2	6	0	0	4	2	8	1	1	1	1	1	1	33	2		1	1	0	0
2421	11	5	1	8	2	2	0	1	0	1	0	1	0	2	0	0	0	1	0	1	1	2	0	1	2	1	0	1	1	1	11	4	2	3	2	8	1	2	1	1	1	1	35	2	3	1	1	1	0
2422	8	3	1	8	2	2	2	2	2	2	0	1	2	2	2	0	2	1	0	2	2	2	0	1	2	1	0	1	0	0	21	7	5	7	2	10	3	3	1	3	1	1	25	2	2	2	1	0	0
2423	7	1	1	8	2	2	0	0	2	2	0	0	2	2	0	0	1	1	0	0	2	2	0	1	2	2	0	0	1	0	12	6	3	2	1	10	1	3	2	1	1	1	40	1	5	1	1	0	0
2424	10	5	1	8	2	2	1	1	2	1	0	0	2	2	1	0	0	1	1	1	1	2	1	2	1	1	0	1	1	2	18	6	2	6	4	9	3	3	1	2	3	1		2	3	2	1	1	1
2425	9	4	1	8	2	2	1	1	1	1	1	0	1	2	1	0	0	1	0	1	1	2	0	0	2	0	0	1	1	1	12	5	1	4	2	9	1	3	1	1	1	1	32	2	3	3	1	1	0
2426	7	1	1	8	2	2	1	0	2	1	0	0	0	2	0	0	0	0	0	1	1	2	1	0	2	1	0	1	1	0	8	2	2	3	1	10	1	1	1	1	1	1	37	2	3	2	1	1	0
2427	8	2	1	8	2	2	0	0	2	1	0	0	1	2	0	0	1	1	0	2	2	2	0	0	2	1	0	1	2	1	13	6	2	4	1	10	1	3	1	1	1	1	31	2	3	2	1	1	0
2428	6	1	1	8	2	2	0	0	2	0	0	0	0	2	0	0	0	0	0	1	1	2	0	0	2	0	0	0	1	0	3	2	0	1	0	10	1	1	1	1	1	1	44	3	2	2	1	0	0
2429	10	5	1	8	2	2	1	1	2	2	0	1	1	2	2	0	1	1	0	2	2	2	2	1	2	1	1	1	2	1	23	7	7	7	2	10	3	3	1	3	1	1	32	1	3	1	1	1	0
2430	7	2	1	8	2	2	0	1	2	0	0	0	0	2	0	0	0	0	0	0	0	2	0	0	2	1	0	0	0	0	2	1	0	1	0	10	1	1	1	1	1	1	42	2	4	1	1	0	1
2431	6	1	1	8	2	2	0	0	1	0	0	0	1	1	0	0	0	1	1	1	1	1	0	0	1	1	0	0	1	0	7	4	0	2	1	6	1	2	1	1	1	1	40	2	4	2	1	1	0
2432	8	2	1	8	2	1	0	0	0	1	0	1	1	1	1	1	0	0	1	1	1	1	0	1	1	1	0	0	1	1	12	3	2	4	3	4	1	1	1	1	2	3	33	3	4	2	1	0	0
2433	7	2	1	8	2	1	1	0	1	1	1	1	0	1	2	0	0	0	0	0	2	2	0	1	0	2	0	1	0	2	14	2	2	7	3	5	2	1	1	3	2	2	40	3	3	2	1	1	0
2434	6	1	1	8	2	2	0	2	1	2	2	0	1	1	1	1	1	0	0	0	1	1	0	0	2	1	0	1	2	0	15	6	3	2	4	7	2	3	2	1	3	1	29	1	3	1	1	0	0
2435	10	4	1	8	2	2	0	1	1	1	0	0	1	2	0	0	0	0	0	1	1	2	0	0	1	0	0	0	0	0	5	3	1	1	0	8	1	1	1	1	1	1	35	2	4	1	1	0	0
2436	7	2	1	8	2	1	0	0	1	0	1	1	0	1	0	0	0	0	0	2	1	2	0	1	0	1	0	0	1	2	10	2	1	5	2	5	1	1	1	1	1	2	40	3	4	6	1	0	0
2437	8	2	1	8	2	2	0	0	2	1	0	0	0	2	0	0	0	0	0	1	1	2	0	0	2	1	0	0	2	1	7	3	1	3	0	10	1	1	1	1	1	1	36	2	6	2	1	1	1
2438	7	1	1	8	2	2	0	0	2	2	0	1	0	2	2	0	0	1	0	2	1	2	1	0	1	0	0	0	1	1	12	3	4	5	0	9	1	1	1	1	1	1	30	2	4	3	1	0	1
2439	10	5	1	8	2	2	0	2	2	1	0	2	1	1	1	1	0	2	0	2	0	2	0	0	2	1	0	0	0	1	14	5	3	5	1	9	2	3	2	1	1	1	55	2	3	3	1	0	1
2440	7	2	1	8	2	2	0	0	2	2	0	0	0	2	0	0	2	0	0	2	1	2	0	2	2	0	0	0	0	0	9	1	4	2	2	10	1	1	1	1	1	1	28	1	3	1	1	0	0
2441	10	5	1	8	2	2	0	1	0	0	0	0	1	0	0	0	0	0	0	0	2	0	0	2	0	0	0	1	2	2	11	6	0	2	3	2	1	3	1	1	2	3	42	3	4	3	1	0	0
2442	11	5	1	8	2	2	0	0	2	0	0	0	0	2	1	0	1	0	0	1	0	2	1	0	2	1	0	2	0	1	8	0	2	4	2	10	1	1	1	1	1	1	31	2	7	4	1	1	0
2443	7	1	1	8	2	1	2	2	2	1	0	1	0	2	2	0	0	0	0	2	0	2	2	0	2	0	0	0	2	2	16	4	4	8	0	9	2	2	1	3	1	1	35	2	4	2	1	0	0
2444	11	5	1	8	2	2	1	0	2	0	1	0	1	2	1	1	0	0	0	2	1	2	1	1	2	1	0	1	0	1	13	2	1	6	4	10	1	1	1	2	3	1	42	2	3	1	1	0	0
2445	7	2	1	8	2	2	0	0	2	0	0	0	0	2	0	0	0	0	0	0	1	2	0	0	2	1	0	0	0	0	2	1	0	1	0	10	1	1	1	1	1	1	32	3	3	3	0	0	1
2446	8	2	1	8	2	2	0	0	2	0	0	0	0	2	0	0	0	0	0	0	0	2	0	0	2	0	0	0	0	0	0	0	0	0	0	10	1	1	1	1	1	1		2	3	1	1	1	1
2447	6	1	1	8	2	1	0	1	1	0	1	1	1	1	1	1	0	0	0	2	2	2	0	0	2	0	0	2	2	1	15	6	1	4	4	7	2	3	1	1	3	1	23	2	3	1	1	0	0
2448	6	1	1	8	2	1	0	1	1	0	1	0	0	1	0	0	0	0	0	2	1	2	1	0	2	1	0	0	1	1	9	3	1	4	1	7	1	1	1	1	1	1	27	2	3	2	1	0	0
2449	7	1	1	8	2	2	0	0	2	2	1	0	1	2	0	0	0	0	0	1	2	2	0	0	2	0	0	1	1	1	10	4	2	2	2	10	1	2	1	1	1	1	33	2	4	3	1	1	0
2450	10	4	1	8	2	2	0	0	2	0	0	0	0	1	0	0	0	0	0	1	1	2	0	0	2	0	0	0	0	1	3	1	0	2	0	9	1	1	1	1	1	1	50	3	3	3	1	1	1
2452	9	3	1	8	2	2	0	0	2	0	0	1	0	2	0	0	0	1	0	2	2	2	0	1	2	1	0	1	2	1	12	5	1	4	2	10	1	3	1	1	1	1	29	3	3	4	1	0	0
2453	7	1	1	8	2	2	0	2	2	0	0	1	0	2	0	0	0	0	0	0	1	2	1	0	2	1	0	0	0	0	6	3	2	1	0	10	1	1	1	1	1	1	27	2	4	2	1	1	0
2454	9	3	1	8	2	1	1	2	1	1	1	1	0	1	0	2	0	0	1	2	0	0	0	1	2	1	0	2	1	1	17	3	2	5	7	5	3	1	1	1	3	2	28	1	3	2	1	1	0
2456	8	3	1	8	2	2	1	1	2	2	0	1	2	2	0	1	0	0	1	2	2	1	1	2	1	2	0	1	2	2	23	7	4	7	5	8	3	3	1	3	3	1	32	2	2	2	1	0	0
2457	10	5	1	8	2	2	0	0	1	1	0	0	0	2	0	0	0	0	0	1	0	2	0	0	1	1	0	1	1	0	5	1	1	2	1	8	1	1	1	1	1	1	43	2	4	3	1	0	0
2459	7	1	1	8	2	2	0	1	2	0	0	0	2	2	0	0	0	0	0	1	1	2	0	0	2	0	0	0	1	0	6	5	0	1	0	10	1	3	1	1	1	1	36	3	5	2	1	0	0
2460	11	5	1	8	2	0	0	1	0	0	0	2	1	1	0	2	0	1	1	1	1	1	0	1	1	1	1	1	1	1	16	5	3	3	5	3	2	3	2	1	3	3		2	3	1	1	1	1
2462	10	4	1	8	2	2	1	0	2	0	0	1	0	1	0	1	0	0	0	2	2	1	0	0	1	0	0	0	2	2	11	4	1	5	1	7	1	2	1	1	1	1	31	2	4	3	1	1	0
2463	10	5	1	8	2	1	0	0	2	2	0	2	1	2	0	0	1	0	0	1	2	2	0	0	2	0	0	1	0	0	10	3	5	1	1	9	1	1	1	1	1	1	47	1	4	2	1	0	0
2464	7	2	1	8	2	2	0	0	2	0	0	1	0	2	0	0	0	0	0	0	0	2	0	0	2	1	0	0	0	0	2	0	1	1	0	10	1	1	1	1	1	1	33	2	5	3	1	1	1
2465	8	3	1	8	2	2	0	0	2	0	1	0	0	2	0	0	0	0	0	1	2	2	0	0	2	1	0	0	1	0	6	3	0	2	1	10	1	1	1	1	1	1	41	1	3	1	1	0	0
2466	6	1	1	8	2	2	1	1	2	0	0	0	1	1	0	1	0	1	0	1	1	2	0	1	2	1	0	1	2	1	13	6	0	4	3	9	1	3	1	1	2	1	30	2	3	2	1	1	0
2467	10	5	1	8	2	2	0	1	2	0	0	0	1	2	1	0	0	0	0	1	1	2	0	1	2	0	0	0	1	0	7	4	0	2	1	10	1	2	1	1	1	1	46	3	2	2	1	1	0
2468	11	5	1	8	2	2	1	1	2	1	0	1	0	2	1	1	0	0	0	2	2	2	1	0	2	1	0	1	1	0	14	4	3	5	2	10	2	2	2	1	1	1	45	2	3	1	1	1	0
2469	7	2	0	8	2	2	0	1	2	0	0	0	0	1	0	1	0	1	0	1	1	2	0	0	2	1	0	2	0	1	9	3	0	3	3	9	1	1	1	1	2	1	35	2	2	2	1	1	0
2470	9	3	1	8	2	2	0	1	2	1	0	0	2	2	0	0	0	0	0	1	1	2	0	1	1	1	0	0	1	0	9	5	1	2	1	9	1	3	1	1	1	1	37	3	4	4	1	0	0
2471	9	3	1	8	2	1	0	0	1	0	1	1	0	1	0	1	0	0	1	0	0	1	0	0	1	1	0	0	1	1	7	1	1	2	3	5	1	1	1	1	2	2	44	2	3	1	1	1	0
2472	11	5	1	8	2	2	0	0	1	1	2	0	2	1	0	2	0	2	1	1	2	2	0	1	2	0	1	0	1	1	17	7	2	2	6	8	3	3	1	1	3	1	43	2	4		1	1	1
2473	8	3	1	8	2	2	0	1	2	0	0	0	1	2	2	0	0	2	0	1	1	2	0	1	2	1	0	0	2	1	13	7	0	5	1	10	1	3	1	1	1	1	38	2	7	2	1	0	0
2474	8	3	1	8	2	2	0	0	1	0	0	1	0	2	0	0	0	0	0	0	1	2	0	0	2	1	0	0	1	0	4	2	1	1	0	9	1	1	1	1	1	1	44	3	2	4	1	0	0
2475	8	2	1	8	2	2	1	0	2	1	2	0	0	0	0	0	0	0	0	2	2	2	0	1	0	2	0	0	0	2	13	2	1	7	3	6	1	1	1	3	2	1	44	3	4	4	1	0	0
2476	8	4	1	8	2	2	0	1	0	1	0	0	2	2	0	0	1	1	0	0	2	2	1	1	2	1	0	0	2	0	13	8	3	1	1	8	1	3	2	1	1	1	31	3	2	1	1	1	1
2477	7	1	1	8	2	2	0	0	2	0	0	1	0	2	0	0	0	0	0	0	0	2	0	0	2	1	0	0	1	0	3	1	1	1	0	10	1	1	1	1	1	1	39	3	3	2	1	0	0
[truncated: 56 more columns]

## Sheet: Dictionary
Variable	Characterization	Responses	Code
ID	Identity
AGE_CHILD	Age of the child by the difference between birth date and data collection date
GRADE	What school year is the child studying in?	1st grade	1
		2nd grade	2
		3rd grade	3
		4th grade	4
SCHOOL	What type of school is the child attending?	Public	0
		Private	1
STATE	In which state is the school located?
		Acre	1
		Amazonas	2
		Pará	3
		Rondônia	4
		Roraima	5
		Tocantins	6
		Alagoas	7
		Bahia	8
		Ceará	9
		Maranhão	10
		Paraíba	11
		Pernambuco	12
		Piauí	13
		Rio Grande do Norte	14
		Sergipe	15
		Distrito Federal	16
		Goiás	17
		Mato Grosso	18
		Mato Grosso do Sul	19
		Espírito Santo	20
		Minas Gerais	21
		Rio de Janeiro	22
		São Paulo	23
		Paraná	24
		Rio Grande do Sul	25
		Santa Catarina	26
MACROREGION	Macroregion of Brazil
		North	1
		Northeast	2
		Central-West	3
		Southeast	4
		South	5
Variable	Mental Health	Responses e code
SM_CP1	Considers other people's feelings	True 2 | Somewhat true 1 | False 0
SM_HIP1	Cannot stay seated when doing homework or eating, moves a lot, bumps into things, knocks things over	True 2 | Somewhat true 1 | False 0
SM_SE1	Often complains of headaches, stomachaches, or nausea	True 2 | Somewhat true 1 | False 0
SM_CP2	Willing to share sweets, toys, pencils... with other children	True 2 | Somewhat true 1 | False 0
SM_PC1	Frequently has temper tantrums	True 2 | Somewhat true 1 | False 0
SM_PR1	Is lonely, prefers to play alone	True 2 | Somewhat true 1 | False 0
SM_PC2	Generally obedient and usually does what adults ask	True 0 | Somewhat true 1 | False
SM_SE2	Has many worries, often seems concerned about everything	True 2 | Somewhat true 1 | False 0
SM_CP3	Tries to be kind if someone seems hurt, distressed, or unwell	True 2 | Somewhat true 1 | False 0
SM_HIP2	Always restless, fidgeting with legs or hands	True 2 | Somewhat true 1 | False 0
SM_PR2	Has at least one good friend	True 0 | Somewhat true 1 | False
SM_PC3	Frequently fights with other children or bullies them	True 2 | Somewhat true 1 | False 0
SM_SE3	Often appears sad, discouraged, or tearful	True 2 | Somewhat true 1 | False 0
SM_PR3	Is generally liked by other children	True 0 | Somewhat true 1 | False
SM_HIP3	Easily loses concentration	True 2 | Somewhat true 1 | False 0
SM_SE4	Feels insecure when doing something for the first time, easily loses self-confidence	True 2 | Somewhat true 1 | False 0
SM_CP4	Is kind to younger children	True 2 | Somewhat true 1 | False 0
SM_PC4	[Frequently lies or cheat	True 2 | Somewhat true 1 | False 0
SM_PR4	Other children tease or bully them	True 2 | Somewhat true 1 | False 0
SM_CP5	Frequently offers to help others (parents, teachers, other children)	True 2 | Somewhat true 1 | False 0
SM_HIP4	Thinks things through before actin	True 0 | Somewhat true 1 | False
SM_PC5	Steals things from home, school, or other places	True 2 | Somewhat true 1 | False 0
SM_PR5	Gets along better with adults than with other childre	True 2 | Somewhat true 1 | False 0
SM_SE5	Has many fears, is easily startled	True 2 | Somewhat true 1 | False 0
SM_HIP5	Completes tasks they start, has good concentratio	True 0 | Somewhat true 1 | False
SM_DIF	Total difficulty score	Sum DIF
SM_SE	Emotional symptoms score	Sum SE
SM_PC	Conduct problems score	Sum PC
SM_HIP	Hyperactivity score	Sum HIP
SM_PR	Peer relationship problems score	Sum PR
SM_CP	Prosocial behavior score	Sum CP
		(1) Normal | (2) Borderline | (3) Abnormal
SM_CATDIF	Total difficulty score categorization	Normal 0-13 | Borderline 14-16 | Abnormal 17-40
SM_CATSE	Emotional symptoms score categorization	Normal 0-3 | Borderline 4 | Abnormal 5-10
SM_CATPC	Conduct problems score categorization	Normal 0-2 | Borderline 3 | Abnormal 4-10
SM_CATHIP	Hyperactivity score categorization	Normal 0-5 | Borderline 6 | Abnormal 7-10
SM_CATPR	Peer relationship problems score categorization	Normal 0-2 | Borderline 3 | Abnormal 4-10
SM_CATCP	Prosocial behavior score categorization	Normal 6-10 | Borderline 5 | Abnormal 0-4
Variable	Socioeconomic and Demographic	Responses	Code
RESP_IDADE	What is your age (in years)? (Parent/guardian’s age)
RESP_ESCOL3	Parent/guardian’s education level	Primary education	1
		High school or technical education	2
		Higher education	3
QNT_PES	Including yourself, how many people live in your household?
RENDA_FAM	hat is your average monthly household income? (Income categories in minimum wages)	Up to 1 minimum wage (up to R$1,212.00)	1
		From 1 to 2 minimum wages (between R$1,212.00 and R$2,424.00)	2
		From 2 to 3 minimum wages (between R$2,424.00 and R$3,636.00)	3
		From 3 to 4 minimum wages (between R$3,636.00 and R$4,848.00)	4
		From 4 to 6 minimum wages (between R$4,848.00 and R$7,272.00)	5
		From 6 to 9 minimum wages (between R$7,272.00 and R$10,908.00)	6
		From 9 to 10 minimum wages (between R$10,908.00 and R$12,120.00)	7
		om 10 to 12 minimum wages (between R$12,120.00 and R$14,544.00)	8
		From 12 to 15 minimum wages (between R$14,544.00 and R$18,180.00)	9
		From 15 to 20 minimum wages (between R$18,180.00 and R$24,240.00)	10
		Above 20 minimum wages (more than R$24,240.00 up to R$35,462.22)	11
RESP_SEXO	What is your gender?	Male	0
		Female	1
CCA_SEXO	You are:	Boy	0
		Girl	1
Variable	Child’s Food Consumption	Responses	Code
CCA_ALIM	Mark all foods and drinks you consumed yesterday, from waking up to bedtime	No	0
		Yes	1
CCA_FOLHACLARA	Lettuce or cabbage
CCA_FOLHAESCURA	Broccoli or kale
CCA_LEGVITA	Squash or carrot
CCA_FRUTVITA	Papaya or mango
CCA_VITA	Squash or carrot + Papaya or mango
CCA_SALADA	Tomato, chayote or cucumber
CCA_FRUT	Banana, apple, orange, tangerine, grape, or avocado
CCA_ARROZ	Rice
CCA_FEIJAO	Beans
CCA_BATATA	Potato or cassava/manioc
CCA_CEREALTUBERCULO	Rice + Potato or cassava/manioc
CCA_BOIFRANGO	Beef, prok, or chicken
CCA_PEIXE	Fish or shrimp
CCA_CARNE	Beef, prok, or chicken + Fish or shrimp
CCA_OVO	Egg
CCA_LEITE	Milk
CCA_QUEIJO	Cheese
CCA_PAOSAL	Roll
CCA_REFRI	Soda
CCA_NECTAR	Industrialized juices in cartons
CCA_TODDY	Chocolate milk
CCA_IOGURTE	Flavored yogurt
cca_lateos	Chocolate milk + Flavored yogurt
CCA_PAOFORMA	Ppackaged bread
CCA_PACOTE	Packaged salty snacks or crackers
CCA_BOLACHA	Cookie or pacaged sweet cake
CCA_DOCE	Chocolate, ice cream, gelatin, or candy
CCA_EMBUTIDO	Salami, sausage, baloney, or ham
CCA_MAIOKETCHUP	Mayonnaise or ketchup
CCA_MARGA	Margarine
cca_molho	Mayonnaise or ketchup + margarine
CCA_MIOJO	Instant noodles, frozen, lasagna, or pizza
CCA_FRITO	Fried or baked snacks
CCA_BATATAFRITA	French fries
CCA_PAOQUEIJO	Cheese bread (pão de queijo in portuguese)
CCA_CERAL	Breakfast cereal
CCA_CHA	Coffee or tea
CCA_TAPCUSCUZ	Tapioca or couscous
CCA_FRUTCO	Pequi or jackfruit
CCA_VERCCO	Heart of palm or gherkin
CCA_FRUTNORDESTE	Cashew, jambo, sugar-apple, or jocote
CCA_VERNORDESTE	Roselle or Jõao-Gomes
CCA_FRUTNORTE	Cupuaçu, açaí, mangaba or jambo
CCA_VERNORTE	Hjambu or chicory
CCA_FRUTSUDESTE	Strawberry or pineapple
CCA_VERSUDESTE	Taioba or arugula
CCA_FRUTSUL	Pine nut, peach, blackberry, or plum
CCA_VERSUL	Cabbage or chicory
CCA_ESC_NOVA	NOVA Score of Children's Food Consumption
CCA_ESC_NOVA_4Q	NOVA Score in 2 Categories (Sample Split by Quartile)	Consumption of 0 to 4 ultra-processed foods	0
		Consumption of 5 or more	1
CCA_ESC_DIVBR	Adapted Dietary Diversity Score for Brazil of Children's Food Consumption
CCA_ESC_DIVBR_4Q	Dietary Diversity Score in 2 Categories (Sample Split by Quartile)	Consumption of 0 to 4 natural/basic/staple foods	1
		Consumption of 5 or more	0
Variable	Child’s Eating Behavior	Responses	Code
COMP_DISTRACAO	Yesterday at main meals (lunck or dinner) you did eat:	Without watching television and without touching a tablet or cell phone	0
		Watching TV or using a tablet or cell phone	1
COMP_CIA	Yesterday at main meals (lunck or dinner) you did eat:	With at least one person	0
		Alone	1
COMP_REGULARIDADE	Yesterday at main meals (lunck or dinner) you did eat:	Usual time	0
		Different time than usual	1
COMP_TIPOCOMIDA	Yesterday at main meals (lunck or dinner) you did eat:	"Real food"( such as rice, beans, meat, and salad)	0
		Processed meal or snack food	1
COMP_ATIVDOM	Yesterday did you participate in kitchen activities before or after meals, such as washing the dishes, taking out the rubbish, cooking, or laying the table?	Yes, I participated	0
		No, I did not participate	1
COMP_SOMA	Sum of unhealthy eating behaviors
